# Supplementary material for: MarTurtSI, a global database of stable isotope analyses of marine turtles
Source: Sci Data. 2019 Apr 3;6:16. doi: 10.1038/s41597-019-0030-9 (PMC6472395; doi:10.1038/s41597-019-0030-9)
Supplement: Supplementary file 1 — Download metadata file [file 41597_2019_30_MOESM1_ESM.zip]

Archive with 3 entries (3 files):
- s_Figgener759A_study.txt
- a_Figgener759A_assay.txt
- i_Investigation.txt
