# Supplementary material for: MarTurtSI, a global database of stable isotope analyses of marine turtles
Source: Sci Data. 2019 Apr 3;6:16. doi: 10.1038/s41597-019-0030-9 (PMC6472395; doi:10.1038/s41597-019-0030-9)
Supplement: Supplementary file 1 — Download metadata file [file 41597_2019_30_MOESM1_ESM.zip › s_Figgener759A_study.txt]

Source Name	Comment[literature source]	Characteristics[organism]	Term Source REF	Term Accession Number	Characteristics[organism part]	Term Source REF	Term Accession Number	Characteristics[geographical location]	Term Source REF	Term Accession Number	Characteristics[environment type]	Term Source REF	Term Accession Number	Protocol REF	Sample Name	Factor Value[sex]	Factor Value[location]	Factor Value[species]	Factor Value[ocean basin]	Factor Value[life stage]
Literature search with Web of Science SCOPUS and Google Scholar	Arthur et al. 2009	Chelonia mydas	NCBITaxon	NCBITaxon:8469	skin of body	UBERON	UBERON:0002097	Pacific Ocean	GAZ	GAZ:00000360	ocean biome	ENVO	ENVO:01000048	Literature search	sample 1		West Pacific	Chelonia mydas	Pacific Ocean	Adults
Literature search with Web of Science SCOPUS and Google Scholar	Bradshaw et al. 2018	Chelonia mydas	NCBITaxon	NCBITaxon:8469	skin of body	UBERON	UBERON:0002097	Mediterranean Sea	GAZ	GAZ:00002287	ocean biome	ENVO	ENVO:01000048	Literature search	sample 2	Females	Cyprus	Chelonia mydas	Mediterranean Sea	Adults
Literature search with Web of Science SCOPUS and Google Scholar	Burkholder et al. 2012	Chelonia mydas	NCBITaxon	NCBITaxon:8469	skin of body	UBERON	UBERON:0002097	Indian Ocean	GAZ	GAZ:00000372	ocean biome	ENVO	ENVO:01000048	Literature search	sample 3	??	Shark Bay (Western Australia)	Chelonia mydas	Indian Ocean	(Adults)
Literature search with Web of Science SCOPUS and Google Scholar	Cardona et al. 2014	Caretta caretta	NCBITaxon	NCBITaxon:8467	muscle	BTO	BTO:0000887	Mediterranean Sea	GAZ	GAZ:00002287	ocean biome	ENVO	ENVO:01000048	Literature search	sample 4	Females (Hatchlings)	Israel	Caretta caretta	Mediterranean Sea	Adults
Literature search with Web of Science SCOPUS and Google Scholar	Cardona et al. 2014	Caretta caretta	NCBITaxon	NCBITaxon:8467	muscle	BTO	BTO:0000887	Mediterranean Sea	GAZ	GAZ:00002287	ocean biome	ENVO	ENVO:01000048	Literature search	sample 5	Females (Hatchlings)	Zakynthos	Caretta caretta	Mediterranean Sea	Adults
Literature search with Web of Science SCOPUS and Google Scholar	Cardona et al. 2014	Caretta caretta	NCBITaxon	NCBITaxon:8467	muscle	BTO	BTO:0000887	Mediterranean Sea	GAZ	GAZ:00002287	ocean biome	ENVO	ENVO:01000048	Literature search	sample 6	Females (Hatchlings)	Libya	Caretta caretta	Mediterranean Sea	Adults
Literature search with Web of Science SCOPUS and Google Scholar	Cardona et al. 2014	Caretta caretta	NCBITaxon	NCBITaxon:8467	muscle	BTO	BTO:0000887	Mediterranean Sea	GAZ	GAZ:00002287	ocean biome	ENVO	ENVO:01000048	Literature search	sample 7	Females (Hatchlings)	Cyprus	Caretta caretta	Mediterranean Sea	Adults
Literature search with Web of Science SCOPUS and Google Scholar	Cardona et al. 2014	Caretta caretta	NCBITaxon	NCBITaxon:8467	muscle	BTO	BTO:0000887	Mediterranean Sea	GAZ	GAZ:00002287	ocean biome	ENVO	ENVO:01000048	Literature search	sample 8	Females (Hatchlings)	Lebanon	Caretta caretta	Mediterranean Sea	Adults
Literature search with Web of Science SCOPUS and Google Scholar	Cardona et al. 2014	Caretta caretta	NCBITaxon	NCBITaxon:8467	muscle	BTO	BTO:0000887	Mediterranean Sea	GAZ	GAZ:00002287	ocean biome	ENVO	ENVO:01000048	Literature search	sample 9	Females (Hatchlings)	Lakonikos	Caretta caretta	Mediterranean Sea	Adults
Literature search with Web of Science SCOPUS and Google Scholar	Cardona et al. 2014	Caretta caretta	NCBITaxon	NCBITaxon:8467	muscle	BTO	BTO:0000887	Mediterranean Sea	GAZ	GAZ:00002287	ocean biome	ENVO	ENVO:01000048	Literature search	sample 10	Females (Hatchlings)	Crete	Caretta caretta	Mediterranean Sea	Adults
Literature search with Web of Science SCOPUS and Google Scholar	Cardona et al. 2014	Caretta caretta	NCBITaxon	NCBITaxon:8467	muscle	BTO	BTO:0000887	Mediterranean Sea	GAZ	GAZ:00002287	ocean biome	ENVO	ENVO:01000048	Literature search	sample 11	Females (Hatchlings)	Western Turkey	Caretta caretta	Mediterranean Sea	Adults
Literature search with Web of Science SCOPUS and Google Scholar	Cardona et al. 2017	Caretta caretta	NCBITaxon	NCBITaxon:8467	scute	UBERON	UBERON:0008201	Atlantic Ocean	GAZ	GAZ:00000344	ocean biome	ENVO	ENVO:01000048	Literature search	sample 12	Females	Cabo Verde	Caretta caretta	Atlantic Ocean	Adults
Literature search with Web of Science SCOPUS and Google Scholar	Carpena-Catoira, Ortega-Ortiz and Elorriaga-Verplancken 2017	Lepidochelys olivacea	NCBITaxon	NCBITaxon:27788	scute	UBERON	UBERON:0008201	Pacific Ocean	GAZ	GAZ:00000360	ocean biome	ENVO	ENVO:01000048	Literature search	sample 13	???	Mexico	Lepidochelys olivacea	Pacific Ocean	(Adults)
Literature search with Web of Science SCOPUS and Google Scholar	Carpentier et al. 2015	Caretta caretta	NCBITaxon	NCBITaxon:8467	blood	UBERON	UBERON:0000178	Pacific Ocean	GAZ	GAZ:00000360	ocean biome	ENVO	ENVO:01000048	Literature search	sample 14	Females	Queensland, Australia	Caretta caretta	Pacific Ocean	Adults
Literature search with Web of Science SCOPUS and Google Scholar	Carpentier et al. 2015	Caretta caretta	NCBITaxon	NCBITaxon:8467	skin of body	UBERON	UBERON:0002097	Pacific Ocean	GAZ	GAZ:00000360	ocean biome	ENVO	ENVO:01000048	Literature search	sample 15	Females	Queensland, Australia	Caretta caretta	Pacific Ocean	Adults
Literature search with Web of Science SCOPUS and Google Scholar	Caut et al. 2008	Dermochelys coriacea	NCBITaxon	NCBITaxon:27794	blood plasma	UBERON	UBERON:0001969	Atlantic Ocean	GAZ	GAZ:00000344	ocean biome	ENVO	ENVO:01000048	Literature search	sample 16	Females	French Guyana	Dermochelys coriacea	Atlantic Ocean	Adults
Literature search with Web of Science SCOPUS and Google Scholar	Caut et al. 2008	Dermochelys coriacea	NCBITaxon	NCBITaxon:27794	yolk	UBERON	UBERON:2000084	Atlantic Ocean	GAZ	GAZ:00000344	ocean biome	ENVO	ENVO:01000048	Literature search	sample 17	Females	French Guyana	Dermochelys coriacea	Atlantic Ocean	Adults
Literature search with Web of Science SCOPUS and Google Scholar	Caut et al. 2008	Dermochelys coriacea	NCBITaxon	NCBITaxon:27794	blood	UBERON	UBERON:0000178	Atlantic Ocean	GAZ	GAZ:00000344	ocean biome	ENVO	ENVO:01000048	Literature search	sample 18	Females	Fench Guyana	Dermochelys coriacea	Atlantic Ocean	Adults
Literature search with Web of Science SCOPUS and Google Scholar	Ceriani et al. 2013	Caretta caretta	NCBITaxon	NCBITaxon:8467	blood	UBERON	UBERON:0000178	Atlantic Ocean	GAZ	GAZ:00000344	ocean biome	ENVO	ENVO:01000048	Literature search	sample 19	Females	Florida	Caretta caretta	Atlantic Ocean	Adults
Literature search with Web of Science SCOPUS and Google Scholar	Ceriani et al. 2014a	Caretta caretta	NCBITaxon	NCBITaxon:8467	yolk	UBERON	UBERON:2000084	Atlantic Ocean	GAZ	GAZ:00000344	ocean biome	ENVO	ENVO:01000048	Literature search	sample 20	Females	Florida	Caretta caretta	Atlantic Ocean	Adults
Literature search with Web of Science SCOPUS and Google Scholar	Ceriani et al. 2014a	Caretta caretta	NCBITaxon	NCBITaxon:8467	blood	UBERON	UBERON:0000178	Atlantic Ocean	GAZ	GAZ:00000344	ocean biome	ENVO	ENVO:01000048	Literature search	sample 21	Females	Florida	Caretta caretta	Atlantic Ocean	Adults
Literature search with Web of Science SCOPUS and Google Scholar	Ceriani et al. 2014a	Caretta caretta	NCBITaxon	NCBITaxon:8467	skin of body	UBERON	UBERON:0002097	Atlantic Ocean	GAZ	GAZ:00000344	ocean biome	ENVO	ENVO:01000048	Literature search	sample 22	Females	Florida	Caretta caretta	Atlantic Ocean	Adults
Literature search with Web of Science SCOPUS and Google Scholar	Ceriani et al. 2014b	Caretta caretta	NCBITaxon	NCBITaxon:8467	skin of body	UBERON	UBERON:0002097	Atlantic Ocean	GAZ	GAZ:00000344	ocean biome	ENVO	ENVO:01000048	Literature search	sample 23	Females	Florida	Caretta caretta	Atlantic Ocean	Adults
Literature search with Web of Science SCOPUS and Google Scholar	Ceriani et al. 2015	Caretta caretta	NCBITaxon	NCBITaxon:8467	skin of body	UBERON	UBERON:0002097	Atlantic Ocean	GAZ	GAZ:00000344	ocean biome	ENVO	ENVO:01000048	Literature search	sample 24	Females	Florida	Caretta caretta	Atlantic Ocean	Adults
Literature search with Web of Science SCOPUS and Google Scholar	Ceriani et al. 2017	Caretta caretta	NCBITaxon	NCBITaxon:8467	skin of body	UBERON	UBERON:0002097	Atlantic Ocean	GAZ	GAZ:00000344	ocean biome	ENVO	ENVO:01000048	Literature search	sample 25	Females	Florida	Caretta caretta	Atlantic Ocean	Adults
Literature search with Web of Science SCOPUS and Google Scholar	Coppenrath 2018	Dermochelys coriacea	NCBITaxon	NCBITaxon:27794	blood	UBERON	UBERON:0000178	Atlantic Ocean	GAZ	GAZ:00000344	ocean biome	ENVO	ENVO:01000048	Literature search	sample 26	Females	Florida	Dermochelys coriacea	Atlantic Ocean	Adults
Literature search with Web of Science SCOPUS and Google Scholar	Coppenrath 2018	Dermochelys coriacea	NCBITaxon	NCBITaxon:27794	skin of body	UBERON	UBERON:0002097	Atlantic Ocean	GAZ	GAZ:00000344	ocean biome	ENVO	ENVO:01000048	Literature search	sample 27	Females	Florida	Dermochelys coriacea	Atlantic Ocean	Adults
Literature search with Web of Science SCOPUS and Google Scholar	Dawson 2018	Lepidochelys olivacea	NCBITaxon	NCBITaxon:27788	skin of body	UBERON	UBERON:0002097	Atlantic Ocean	GAZ	GAZ:00000344	ocean biome	ENVO	ENVO:01000048	Literature search	sample 28	Females	East Atlantic	Lepidochelys olivacea	Atlantic Ocean	Adults
Literature search with Web of Science SCOPUS and Google Scholar	Dodge et al. 2011	Dermochelys coriacea	NCBITaxon	NCBITaxon:27794	blood plasma	UBERON	UBERON:0001969	Atlantic Ocean	GAZ	GAZ:00000344	ocean biome	ENVO	ENVO:01000048	Literature search	sample 29	Males	Massachusetts	Dermochelys coriacea	Atlantic Ocean	Adults and Subadults
Literature search with Web of Science SCOPUS and Google Scholar	Dodge et al. 2011	Dermochelys coriacea	NCBITaxon	NCBITaxon:27794	blood plasma	UBERON	UBERON:0001969	Atlantic Ocean	GAZ	GAZ:00000344	ocean biome	ENVO	ENVO:01000048	Literature search	sample 30	Males	Massachusetts	Dermochelys coriacea	Atlantic Ocean	Adults and Subadults
Literature search with Web of Science SCOPUS and Google Scholar	Dodge et al. 2011	Dermochelys coriacea	NCBITaxon	NCBITaxon:27794	blood	UBERON	UBERON:0000178	Atlantic Ocean	GAZ	GAZ:00000344	ocean biome	ENVO	ENVO:01000048	Literature search	sample 31	Males	Massachusetts	Dermochelys coriacea	Atlantic Ocean	Adults and Subadults
Literature search with Web of Science SCOPUS and Google Scholar	Dodge et al. 2011	Dermochelys coriacea	NCBITaxon	NCBITaxon:27794	blood	UBERON	UBERON:0000178	Atlantic Ocean	GAZ	GAZ:00000344	ocean biome	ENVO	ENVO:01000048	Literature search	sample 32	Males	Massachusetts	Dermochelys coriacea	Atlantic Ocean	Adults and Subadults
Literature search with Web of Science SCOPUS and Google Scholar	Dodge et al. 2011	Dermochelys coriacea	NCBITaxon	NCBITaxon:27794	blood	UBERON	UBERON:0000178	Atlantic Ocean	GAZ	GAZ:00000344	ocean biome	ENVO	ENVO:01000048	Literature search	sample 33	Females	Massachusetts	Dermochelys coriacea	Atlantic Ocean	Adults and Subadults
Literature search with Web of Science SCOPUS and Google Scholar	Dodge et al. 2011	Dermochelys coriacea	NCBITaxon	NCBITaxon:27794	skin of body	UBERON	UBERON:0002097	Atlantic Ocean	GAZ	GAZ:00000344	ocean biome	ENVO	ENVO:01000048	Literature search	sample 34	Males	Massachusetts	Dermochelys coriacea	Atlantic Ocean	Adults and Subadults
Literature search with Web of Science SCOPUS and Google Scholar	Dodge et al. 2011	Dermochelys coriacea	NCBITaxon	NCBITaxon:27794	blood	UBERON	UBERON:0000178	Atlantic Ocean	GAZ	GAZ:00000344	ocean biome	ENVO	ENVO:01000048	Literature search	sample 35	Females	Massachusetts	Dermochelys coriacea	Atlantic Ocean	Adults and Subadults
Literature search with Web of Science SCOPUS and Google Scholar	Dodge et al. 2011	Dermochelys coriacea	NCBITaxon	NCBITaxon:27794	skin of body	UBERON	UBERON:0002097	Atlantic Ocean	GAZ	GAZ:00000344	ocean biome	ENVO	ENVO:01000048	Literature search	sample 36	Females	Massachusetts	Dermochelys coriacea	Atlantic Ocean	Adults and Subadults
Literature search with Web of Science SCOPUS and Google Scholar	Eder et al. 2013	Caretta caretta	NCBITaxon	NCBITaxon:8467	bone	UBERON	UBERON:0001474	Atlantic Ocean	GAZ	GAZ:00000344	ocean biome	ENVO	ENVO:01000048	Literature search	sample 37	Females	Cape Verde Ilands	Caretta caretta	Atlantic Ocean	Adults
Literature search with Web of Science SCOPUS and Google Scholar	Ferreira et al. 2019	Eretmochelys imbricata	NCBITaxon	NCBITaxon:27787	skin of body	UBERON	UBERON:0002097	Atlantic Ocean	GAZ	GAZ:00000344	ocean biome	ENVO	ENVO:01000048	Literature search	sample 38	Both	West Africa	Eretmochelys imbricata	Atlantic Ocean	Adults
Literature search with Web of Science SCOPUS and Google Scholar	Frankel et al. 2013	Caretta caretta	NCBITaxon	NCBITaxon:8467	skin of body	UBERON	UBERON:0002097	Atlantic Ocean	GAZ	GAZ:00000344	ocean biome	ENVO	ENVO:01000048	Literature search	sample 39	Females	Georgia	Caretta caretta	Atlantic Ocean	Adults
Literature search with Web of Science SCOPUS and Google Scholar	Godley et al. 1999	Caretta caretta	NCBITaxon	NCBITaxon:8467	yolk	UBERON	UBERON:2000084	Mediterranean Sea	GAZ	GAZ:00002287	ocean biome	ENVO	ENVO:01000048	Literature search	sample 40		Turkey/Cyprus	Caretta caretta	Mediterranean Sea	Adults
Literature search with Web of Science SCOPUS and Google Scholar	Godley et al. 1999	Chelonia mydas	NCBITaxon	NCBITaxon:8469	yolk	UBERON	UBERON:2000084	Mediterranean Sea	GAZ	GAZ:00002287	ocean biome	ENVO	ENVO:01000048	Literature search	sample 41		Turkey/Cyprus	Chelonia mydas	Mediterranean Sea	Adults
Literature search with Web of Science SCOPUS and Google Scholar	Godley et al. 1999	Dermochelys coriacea	NCBITaxon	NCBITaxon:27794	bone	UBERON	UBERON:0001474	Atlantic Ocean	GAZ	GAZ:00000344	ocean biome	ENVO	ENVO:01000048	Literature search	sample 42		Wales/Scotland	Dermochelys coriacea	Atlantic Ocean	Adults
Literature search with Web of Science SCOPUS and Google Scholar	Hatase et al. 2002	Caretta caretta	NCBITaxon	NCBITaxon:8467	yolk	UBERON	UBERON:2000084	Pacific Ocean	GAZ	GAZ:00000360	ocean biome	ENVO	ENVO:01000048	Literature search	sample 43	Females	Japan	Caretta caretta	Pacific Ocean	Adults
Literature search with Web of Science SCOPUS and Google Scholar	Hatase et al. 2006	Caretta caretta	NCBITaxon	NCBITaxon:8467	yolk	UBERON	UBERON:2000084	Pacific Ocean	GAZ	GAZ:00000360	ocean biome	ENVO	ENVO:01000048	Literature search	sample 44	Females	Japan	Caretta caretta	Pacific Ocean	Adults
Literature search with Web of Science SCOPUS and Google Scholar	Hatase et al. 2010	Chelonia mydas	NCBITaxon	NCBITaxon:8469	yolk	UBERON	UBERON:2000084	Pacific Ocean	GAZ	GAZ:00000360	ocean biome	ENVO	ENVO:01000048	Literature search	sample 45	Females	Japan	Chelonia mydas	Pacific Ocean	Adults
Literature search with Web of Science SCOPUS and Google Scholar	Hatase et al. 2013	Caretta caretta	NCBITaxon	NCBITaxon:8467	yolk	UBERON	UBERON:2000084	Pacific Ocean	GAZ	GAZ:00000360	ocean biome	ENVO	ENVO:01000048	Literature search	sample 46	Females	Japan	Caretta caretta	Pacific Ocean	Adults
Literature search with Web of Science SCOPUS and Google Scholar	Hatase et al. 2014	Caretta caretta	NCBITaxon	NCBITaxon:8467	yolk	UBERON	UBERON:2000084	Pacific Ocean	GAZ	GAZ:00000360	ocean biome	ENVO	ENVO:01000048	Literature search	sample 47	Females	Japan	Caretta caretta	Pacific Ocean	Adults
Literature search with Web of Science SCOPUS and Google Scholar	Hatase et al. 2015	Caretta caretta	NCBITaxon	NCBITaxon:8467	yolk	UBERON	UBERON:2000084	Pacific Ocean	GAZ	GAZ:00000360	ocean biome	ENVO	ENVO:01000048	Literature search	sample 48	Females	Japan	Caretta caretta	Pacific Ocean	Adults
Literature search with Web of Science SCOPUS and Google Scholar	Hatase et al. 2018a	Caretta caretta	NCBITaxon	NCBITaxon:8467	yolk	UBERON	UBERON:2000084	Pacific Ocean	GAZ	GAZ:00000360	ocean biome	ENVO	ENVO:01000048	Literature search	sample 49	Females	Japan	Caretta caretta	Pacific Ocean	Adults
Literature search with Web of Science SCOPUS and Google Scholar	Hatase et al. 2018b	Caretta caretta	NCBITaxon	NCBITaxon:8467	yolk	UBERON	UBERON:2000084	Pacific Ocean	GAZ	GAZ:00000360	ocean biome	ENVO	ENVO:01000048	Literature search	sample 50	Females	Japan	Caretta caretta	Pacific Ocean	Adults
Literature search with Web of Science SCOPUS and Google Scholar	Kaufman et al. 2015	Caretta caretta	NCBITaxon	NCBITaxon:8467	skin of body	UBERON	UBERON:0002097	Atlantic Ocean	GAZ	GAZ:00000344	ocean biome	ENVO	ENVO:01000048	Literature search	sample 51	Females	Georgia	Caretta caretta	Atlantic Ocean	Adults
Literature search with Web of Science SCOPUS and Google Scholar	Lontoh 2015	Dermochelys coriacea	NCBITaxon	NCBITaxon:27794	skin of body	UBERON	UBERON:0002097	Pacific Ocean	GAZ	GAZ:00000360	ocean biome	ENVO	ENVO:01000048	Literature search	sample 52	Females	Indonesia	Dermochelys coriacea	Pacific Ocean	Adults
Literature search with Web of Science SCOPUS and Google Scholar	Moncada et al. 1997	Eretmochelys imbricata	NCBITaxon	NCBITaxon:27787	scute	UBERON	UBERON:0008201	Indian Ocean	GAZ	GAZ:00000372	ocean biome	ENVO	ENVO:01000048	Literature search	sample 53		Salomon Islands, Maldives	Eretmochelys imbricata	Indian Ocean	Adults
Literature search with Web of Science SCOPUS and Google Scholar	Moncada et al. 1997	Eretmochelys imbricata	NCBITaxon	NCBITaxon:27787	scute	UBERON	UBERON:0008201	Pacific Ocean	GAZ	GAZ:00000360	ocean biome	ENVO	ENVO:01000048	Literature search	sample 54		Fiji, Philippines, Indonesia	Eretmochelys imbricata	Pacific Ocean	Adults
Literature search with Web of Science SCOPUS and Google Scholar	Moncada et al. 1997	Eretmochelys imbricata	NCBITaxon	NCBITaxon:27787	scute	UBERON	UBERON:0008201	Atlantic Ocean	GAZ	GAZ:00000344	ocean biome	ENVO	ENVO:01000048	Literature search	sample 55		Cuba, Mexico	Eretmochelys imbricata	Atlantic Ocean	Adults
Literature search with Web of Science SCOPUS and Google Scholar	Pajuelo et al. 2012b,Reich et al. 2010,Pajuelo et al. 2012a	Caretta caretta	NCBITaxon	NCBITaxon:8467	skin of body	UBERON	UBERON:0002097	Atlantic Ocean	GAZ	GAZ:00000344	ocean biome	ENVO	ENVO:01000048	Literature search	sample 56	Both	Florida	Caretta caretta	Atlantic Ocean	Adults
Literature search with Web of Science SCOPUS and Google Scholar	Pajuelo et al. 2017	Caretta caretta	NCBITaxon	NCBITaxon:8467	scute	UBERON	UBERON:0008201	Atlantic Ocean	GAZ	GAZ:00000344	ocean biome	ENVO	ENVO:01000048	Literature search	sample 57	Males	South Carolina/ Georgia	Caretta caretta	Atlantic Ocean	Adults
Literature search with Web of Science SCOPUS and Google Scholar	Peavey et al. 2018	Lepidochelys olivacea	NCBITaxon	NCBITaxon:27788	skin of body	UBERON	UBERON:0002097	Pacific Ocean	GAZ	GAZ:00000360	ocean biome	ENVO	ENVO:01000048	Literature search	sample 58	Both	East Pacific	Lepidochelys olivacea	Pacific Ocean	Adults
Literature search with Web of Science SCOPUS and Google Scholar	Petite and Bugoni 2017	Lepidochelys olivacea	NCBITaxon	NCBITaxon:27788	blood	UBERON	UBERON:0000178	Atlantic Ocean	GAZ	GAZ:00000344	ocean biome	ENVO	ENVO:01000048	Literature search	sample 59	Females	Brazil	Lepidochelys olivacea	Atlantic Ocean	Adults
Literature search with Web of Science SCOPUS and Google Scholar	Petite and Bugoni 2017	Lepidochelys olivacea	NCBITaxon	NCBITaxon:27788	blood plasma	UBERON	UBERON:0001969	Atlantic Ocean	GAZ	GAZ:00000344	ocean biome	ENVO	ENVO:01000048	Literature search	sample 60	Females	Brazil	Lepidochelys olivacea	Atlantic Ocean	Adults
Literature search with Web of Science SCOPUS and Google Scholar	Petite and Bugoni 2017	Lepidochelys olivacea	NCBITaxon	NCBITaxon:27788	scute	UBERON	UBERON:0008201	Atlantic Ocean	GAZ	GAZ:00000344	ocean biome	ENVO	ENVO:01000048	Literature search	sample 61	Females	Brazil	Lepidochelys olivacea	Atlantic Ocean	Adults
Literature search with Web of Science SCOPUS and Google Scholar	Petite and Bugoni 2017	Lepidochelys olivacea	NCBITaxon	NCBITaxon:27788	skin of body	UBERON	UBERON:0002097	Atlantic Ocean	GAZ	GAZ:00000344	ocean biome	ENVO	ENVO:01000048	Literature search	sample 62	Females	Brazil	Lepidochelys olivacea	Atlantic Ocean	Adults
Literature search with Web of Science SCOPUS and Google Scholar	Price et al. 2018	Caretta caretta	NCBITaxon	NCBITaxon:8467	skin of body	UBERON	UBERON:0002097	Atlantic Ocean	GAZ	GAZ:00000344	ocean biome	ENVO	ENVO:01000048	Literature search	sample 63	Females	Georgia	Caretta caretta	Atlantic Ocean	Adults
Literature search with Web of Science SCOPUS and Google Scholar	Reich et al. 2018	Lepidochelys kempii	NCBITaxon	NCBITaxon:8472	scute	UBERON	UBERON:0008201	Atlantic Ocean	GAZ	GAZ:00000344	ocean biome	ENVO	ENVO:01000048	Literature search	sample 64	Females	Texas	Lepidochelys kempii	Atlantic Ocean	Adults
Literature search with Web of Science SCOPUS and Google Scholar	Robinson et al. 2016	Caretta caretta	NCBITaxon	NCBITaxon:8467	skin of body	UBERON	UBERON:0002097	Indian Ocean	GAZ	GAZ:00000372	ocean biome	ENVO	ENVO:01000048	Literature search	sample 65	Females	South Africa	Caretta caretta	Indian Ocean	Adults
Literature search with Web of Science SCOPUS and Google Scholar	Robinson et al. 2016	Dermochelys coriacea	NCBITaxon	NCBITaxon:27794	skin of body	UBERON	UBERON:0002097	Indian Ocean	GAZ	GAZ:00000372	ocean biome	ENVO	ENVO:01000048	Literature search	sample 66	Females	South Africa	Dermochelys coriacea	Indian Ocean	Adults
Literature search with Web of Science SCOPUS and Google Scholar	Seminoff et al. 2013	Dermochelys coriacea	NCBITaxon	NCBITaxon:27794	skin of body	UBERON	UBERON:0002097	Pacific Ocean	GAZ	GAZ:00000360	ocean biome	ENVO	ENVO:01000048	Literature search	sample 67	Females	Indonesia	Dermochelys coriacea	Pacific Ocean	Adults
Literature search with Web of Science SCOPUS and Google Scholar	Shimada et al. 2015	Chelonia mydas	NCBITaxon	NCBITaxon:8469	scute	UBERON	UBERON:0008201	Pacific Ocean	GAZ	GAZ:00000360	ocean biome	ENVO	ENVO:01000048	Literature search	sample 68		Japan	Chelonia mydas	Pacific Ocean	Adults
Literature search with Web of Science SCOPUS and Google Scholar	Thomson et al. 2013	Caretta caretta	NCBITaxon	NCBITaxon:8467	skin of body	UBERON	UBERON:0002097	Indian Ocean	GAZ	GAZ:00000372	ocean biome	ENVO	ENVO:01000048	Literature search	sample 69	Both	Shark Bay (Western Australia)	Caretta caretta	Indian Ocean	Adults
Literature search with Web of Science SCOPUS and Google Scholar	Tomaszewicz et al. 2015	Caretta caretta	NCBITaxon	NCBITaxon:8467	bone	UBERON	UBERON:0001474	Pacific Ocean	GAZ	GAZ:00000360	ocean biome	ENVO	ENVO:01000048	Literature search	sample 70			Caretta caretta	Pacific Ocean	Adults
Literature search with Web of Science SCOPUS and Google Scholar	Tomaszewicz et al. 2015	Caretta caretta	NCBITaxon	NCBITaxon:8467	bone	UBERON	UBERON:0001474	Pacific Ocean	GAZ	GAZ:00000360	ocean biome	ENVO	ENVO:01000048	Literature search	sample 71			Caretta caretta	Pacific Ocean	Adults
Literature search with Web of Science SCOPUS and Google Scholar	Tomaszewicz et al. 2015	Caretta caretta	NCBITaxon	NCBITaxon:8467	bone	UBERON	UBERON:0001474	Pacific Ocean	GAZ	GAZ:00000360	ocean biome	ENVO	ENVO:01000048	Literature search	sample 72			Caretta caretta	Pacific Ocean	Adults
Literature search with Web of Science SCOPUS and Google Scholar	Tomaszewicz et al. 2015	Caretta caretta	NCBITaxon	NCBITaxon:8467	bone	UBERON	UBERON:0001474	Atlantic Ocean	GAZ	GAZ:00000344	ocean biome	ENVO	ENVO:01000048	Literature search	sample 73			Caretta caretta	Atlantic Ocean	Adults
Literature search with Web of Science SCOPUS and Google Scholar	Tomaszewicz et al. 2015	Caretta caretta	NCBITaxon	NCBITaxon:8467	bone	UBERON	UBERON:0001474	Atlantic Ocean	GAZ	GAZ:00000344	ocean biome	ENVO	ENVO:01000048	Literature search	sample 74			Caretta caretta	Atlantic Ocean	Adults
Literature search with Web of Science SCOPUS and Google Scholar	Tomaszewicz et al. 2015	Caretta caretta	NCBITaxon	NCBITaxon:8467	bone	UBERON	UBERON:0001474	Atlantic Ocean	GAZ	GAZ:00000344	ocean biome	ENVO	ENVO:01000048	Literature search	sample 75			Caretta caretta	Atlantic Ocean	Adults
Literature search with Web of Science SCOPUS and Google Scholar	Tucker et al. 2014	Caretta caretta	NCBITaxon	NCBITaxon:8467	skin of body	UBERON	UBERON:0002097	Atlantic Ocean	GAZ	GAZ:00000344	ocean biome	ENVO	ENVO:01000048	Literature search	sample 76	Females	Florida (N Golf of Mexico)	Caretta caretta	Atlantic Ocean	Adults
Literature search with Web of Science SCOPUS and Google Scholar	Tucker et al. 2014	Caretta caretta	NCBITaxon	NCBITaxon:8467	skin of body	UBERON	UBERON:0002097	Atlantic Ocean	GAZ	GAZ:00000344	ocean biome	ENVO	ENVO:01000048	Literature search	sample 77	Females	Florida (West Florida Shelf)	Caretta caretta	Atlantic Ocean	Adults
Literature search with Web of Science SCOPUS and Google Scholar	Tucker et al. 2014	Caretta caretta	NCBITaxon	NCBITaxon:8467	skin of body	UBERON	UBERON:0002097	Atlantic Ocean	GAZ	GAZ:00000344	ocean biome	ENVO	ENVO:01000048	Literature search	sample 78	Females	Florida (Yucatan Peninsula)	Caretta caretta	Atlantic Ocean	Adults
Literature search with Web of Science SCOPUS and Google Scholar	Tucker et al. 2014	Caretta caretta	NCBITaxon	NCBITaxon:8467	skin of body	UBERON	UBERON:0002097	Atlantic Ocean	GAZ	GAZ:00000344	ocean biome	ENVO	ENVO:01000048	Literature search	sample 79	Females	Florida (Florida Keys)	Caretta caretta	Atlantic Ocean	Adults
Literature search with Web of Science SCOPUS and Google Scholar	Tucker et al. 2014	Caretta caretta	NCBITaxon	NCBITaxon:8467	skin of body	UBERON	UBERON:0002097	Atlantic Ocean	GAZ	GAZ:00000344	ocean biome	ENVO	ENVO:01000048	Literature search	sample 80	Females	Florida (Northern Caribbean)	Caretta caretta	Atlantic Ocean	Adults
Literature search with Web of Science SCOPUS and Google Scholar	Vander Zanden et al. 2013a	Chelonia mydas	NCBITaxon	NCBITaxon:8469	scute	UBERON	UBERON:0008201	Atlantic Ocean	GAZ	GAZ:00000344	ocean biome	ENVO	ENVO:01000048	Literature search	sample 81	Females	Tortuguero, Costa Rica	Chelonia mydas	Atlantic Ocean	Adults
Literature search with Web of Science SCOPUS and Google Scholar	Vander Zanden et al. 2013b	Chelonia mydas	NCBITaxon	NCBITaxon:8469	skin of body	UBERON	UBERON:0002097	Atlantic Ocean	GAZ	GAZ:00000344	ocean biome	ENVO	ENVO:01000048	Literature search	sample 82	Females	Tortuguero, Costa Rica	Chelonia mydas	Atlantic Ocean	Adults
Literature search with Web of Science SCOPUS and Google Scholar	Vander Zanden et al. 2013b	Chelonia mydas	NCBITaxon	NCBITaxon:8469	skin of body	UBERON	UBERON:0002097	Atlantic Ocean	GAZ	GAZ:00000344	ocean biome	ENVO	ENVO:01000048	Literature search	sample 83	Both	RAAN, Nicaragua	Chelonia mydas	Atlantic Ocean	Adults
Literature search with Web of Science SCOPUS and Google Scholar	Vander Zanden et al. 2015	Caretta caretta	NCBITaxon	NCBITaxon:8467	scute	UBERON	UBERON:0008201	Atlantic Ocean	GAZ	GAZ:00000344	ocean biome	ENVO	ENVO:01000048	Literature search	sample 84	Females	Florida	Caretta caretta	Atlantic Ocean	Adults
Literature search with Web of Science SCOPUS and Google Scholar	Vander Zanden et al. 2016	Caretta caretta	NCBITaxon	NCBITaxon:8467	scute	UBERON	UBERON:0008201	Atlantic Ocean	GAZ	GAZ:00000344	ocean biome	ENVO	ENVO:01000048	Literature search	sample 85	Females	Along Gulf Coast	Caretta caretta	Atlantic Ocean	Adults
Literature search with Web of Science SCOPUS and Google Scholar	Wallace et al. 2006	Dermochelys coriacea	NCBITaxon	NCBITaxon:27794	yolk	UBERON	UBERON:2000084	Atlantic Ocean	GAZ	GAZ:00000344	ocean biome	ENVO	ENVO:01000048	Literature search	sample 86	Females	St. Croix, US Virigin Islands	Dermochelys coriacea	Atlantic Ocean	Adults
Literature search with Web of Science SCOPUS and Google Scholar	Wallace et al. 2006	Dermochelys coriacea	NCBITaxon	NCBITaxon:27794	yolk	UBERON	UBERON:2000084	Pacific Ocean	GAZ	GAZ:00000360	ocean biome	ENVO	ENVO:01000048	Literature search	sample 87	Females	Playa Grande, Costa Rica	Dermochelys coriacea	Pacific Ocean	Adults
Literature search with Web of Science SCOPUS and Google Scholar	Wallace et al. 2006	Dermochelys coriacea	NCBITaxon	NCBITaxon:27794	blood	UBERON	UBERON:0000178	Pacific Ocean	GAZ	GAZ:00000360	ocean biome	ENVO	ENVO:01000048	Literature search	sample 88	Females	Playa Grande, Costa Rica	Dermochelys coriacea	Pacific Ocean	Adults
Literature search with Web of Science SCOPUS and Google Scholar	Wallace et al. 2006	Dermochelys coriacea	NCBITaxon	NCBITaxon:27794	blood	UBERON	UBERON:0000178	Atlantic Ocean	GAZ	GAZ:00000344	ocean biome	ENVO	ENVO:01000048	Literature search	sample 89	Females	St. Croix, US Virigin Islands	Dermochelys coriacea	Atlantic Ocean	Adults
Literature search with Web of Science SCOPUS and Google Scholar	Wallace et al. 2014	Dermochelys coriacea	NCBITaxon	NCBITaxon:27794	skin of body	UBERON	UBERON:0002097	Atlantic Ocean	GAZ	GAZ:00000344	ocean biome	ENVO	ENVO:01000048	Literature search	sample 90	Both	Nueva Scotia	Dermochelys coriacea	Atlantic Ocean	Adults
Literature search with Web of Science SCOPUS and Google Scholar	Zbinden et al. 2012	Caretta caretta	NCBITaxon	NCBITaxon:8467	yolk	UBERON	UBERON:2000084	Mediterranean Sea	GAZ	GAZ:00002287	ocean biome	ENVO	ENVO:01000048	Literature search	sample 91	Females	Greece	Caretta caretta	Mediterranean Sea	Adults
