# Supplementary material for: MarTurtSI, a global database of stable isotope analyses of marine turtles
Source: Sci Data. 2019 Apr 3;6:16. doi: 10.1038/s41597-019-0030-9 (PMC6472395; doi:10.1038/s41597-019-0030-9)
Supplement: Supplementary file 1 — Download metadata file [file 41597_2019_30_MOESM1_ESM.zip › a_Figgener759A_assay.txt]

Sample Name	Protocol REF	Assay Name	Raw Data File	Comment[Data Repository]	Comment[Data Record Accession]	Comment[Data Record URI]
sample 1	Data organisation	sample 1 contribution to Subsidiary Quantitative Dataset	MarTurtSI_3a_SubsidiaryQuantitativeDataset_AdultSIMeans_CSV_2018.csv	Dryad Digital Repository	doi:10.5061/dryad.3v060tq	https://doi.org/10.5061/dryad.3v060tq
sample 2	Data organisation	sample 2 contribution to Subsidiary Quantitative Dataset	MarTurtSI_3a_SubsidiaryQuantitativeDataset_AdultSIMeans_CSV_2018.csv	Dryad Digital Repository	doi:10.5061/dryad.3v060tq	https://doi.org/10.5061/dryad.3v060tq
sample 3	Data organisation	sample 3 contribution to Subsidiary Quantitative Dataset	MarTurtSI_3a_SubsidiaryQuantitativeDataset_AdultSIMeans_CSV_2018.csv	Dryad Digital Repository	doi:10.5061/dryad.3v060tq	https://doi.org/10.5061/dryad.3v060tq
sample 4	Data organisation	sample 4 contribution to Subsidiary Quantitative Dataset	MarTurtSI_3a_SubsidiaryQuantitativeDataset_AdultSIMeans_CSV_2018.csv	Dryad Digital Repository	doi:10.5061/dryad.3v060tq	https://doi.org/10.5061/dryad.3v060tq
sample 5	Data organisation	sample 5 contribution to Subsidiary Quantitative Dataset	MarTurtSI_3a_SubsidiaryQuantitativeDataset_AdultSIMeans_CSV_2018.csv	Dryad Digital Repository	doi:10.5061/dryad.3v060tq	https://doi.org/10.5061/dryad.3v060tq
sample 6	Data organisation	sample 6 contribution to Subsidiary Quantitative Dataset	MarTurtSI_3a_SubsidiaryQuantitativeDataset_AdultSIMeans_CSV_2018.csv	Dryad Digital Repository	doi:10.5061/dryad.3v060tq	https://doi.org/10.5061/dryad.3v060tq
sample 7	Data organisation	sample 7 contribution to Subsidiary Quantitative Dataset	MarTurtSI_3a_SubsidiaryQuantitativeDataset_AdultSIMeans_CSV_2018.csv	Dryad Digital Repository	doi:10.5061/dryad.3v060tq	https://doi.org/10.5061/dryad.3v060tq
sample 8	Data organisation	sample 8 contribution to Subsidiary Quantitative Dataset	MarTurtSI_3a_SubsidiaryQuantitativeDataset_AdultSIMeans_CSV_2018.csv	Dryad Digital Repository	doi:10.5061/dryad.3v060tq	https://doi.org/10.5061/dryad.3v060tq
sample 9	Data organisation	sample 9 contribution to Subsidiary Quantitative Dataset	MarTurtSI_3a_SubsidiaryQuantitativeDataset_AdultSIMeans_CSV_2018.csv	Dryad Digital Repository	doi:10.5061/dryad.3v060tq	https://doi.org/10.5061/dryad.3v060tq
sample 10	Data organisation	sample 10 contribution to Subsidiary Quantitative Dataset	MarTurtSI_3a_SubsidiaryQuantitativeDataset_AdultSIMeans_CSV_2018.csv	Dryad Digital Repository	doi:10.5061/dryad.3v060tq	https://doi.org/10.5061/dryad.3v060tq
sample 11	Data organisation	sample 11 contribution to Subsidiary Quantitative Dataset	MarTurtSI_3a_SubsidiaryQuantitativeDataset_AdultSIMeans_CSV_2018.csv	Dryad Digital Repository	doi:10.5061/dryad.3v060tq	https://doi.org/10.5061/dryad.3v060tq
sample 12	Data organisation	sample 12 contribution to Subsidiary Quantitative Dataset	MarTurtSI_3a_SubsidiaryQuantitativeDataset_AdultSIMeans_CSV_2018.csv	Dryad Digital Repository	doi:10.5061/dryad.3v060tq	https://doi.org/10.5061/dryad.3v060tq
sample 13	Data organisation	sample 13 contribution to Subsidiary Quantitative Dataset	MarTurtSI_3a_SubsidiaryQuantitativeDataset_AdultSIMeans_CSV_2018.csv	Dryad Digital Repository	doi:10.5061/dryad.3v060tq	https://doi.org/10.5061/dryad.3v060tq
sample 14	Data organisation	sample 14 contribution to Subsidiary Quantitative Dataset	MarTurtSI_3a_SubsidiaryQuantitativeDataset_AdultSIMeans_CSV_2018.csv	Dryad Digital Repository	doi:10.5061/dryad.3v060tq	https://doi.org/10.5061/dryad.3v060tq
sample 15	Data organisation	sample 15 contribution to Subsidiary Quantitative Dataset	MarTurtSI_3a_SubsidiaryQuantitativeDataset_AdultSIMeans_CSV_2018.csv	Dryad Digital Repository	doi:10.5061/dryad.3v060tq	https://doi.org/10.5061/dryad.3v060tq
sample 16	Data organisation	sample 16 contribution to Subsidiary Quantitative Dataset	MarTurtSI_3a_SubsidiaryQuantitativeDataset_AdultSIMeans_CSV_2018.csv	Dryad Digital Repository	doi:10.5061/dryad.3v060tq	https://doi.org/10.5061/dryad.3v060tq
sample 17	Data organisation	sample 17 contribution to Subsidiary Quantitative Dataset	MarTurtSI_3a_SubsidiaryQuantitativeDataset_AdultSIMeans_CSV_2018.csv	Dryad Digital Repository	doi:10.5061/dryad.3v060tq	https://doi.org/10.5061/dryad.3v060tq
sample 18	Data organisation	sample 18 contribution to Subsidiary Quantitative Dataset	MarTurtSI_3a_SubsidiaryQuantitativeDataset_AdultSIMeans_CSV_2018.csv	Dryad Digital Repository	doi:10.5061/dryad.3v060tq	https://doi.org/10.5061/dryad.3v060tq
sample 19	Data organisation	sample 19 contribution to Subsidiary Quantitative Dataset	MarTurtSI_3a_SubsidiaryQuantitativeDataset_AdultSIMeans_CSV_2018.csv	Dryad Digital Repository	doi:10.5061/dryad.3v060tq	https://doi.org/10.5061/dryad.3v060tq
sample 20	Data organisation	sample 20 contribution to Subsidiary Quantitative Dataset	MarTurtSI_3a_SubsidiaryQuantitativeDataset_AdultSIMeans_CSV_2018.csv	Dryad Digital Repository	doi:10.5061/dryad.3v060tq	https://doi.org/10.5061/dryad.3v060tq
sample 21	Data organisation	sample 21 contribution to Subsidiary Quantitative Dataset	MarTurtSI_3a_SubsidiaryQuantitativeDataset_AdultSIMeans_CSV_2018.csv	Dryad Digital Repository	doi:10.5061/dryad.3v060tq	https://doi.org/10.5061/dryad.3v060tq
sample 22	Data organisation	sample 22 contribution to Subsidiary Quantitative Dataset	MarTurtSI_3a_SubsidiaryQuantitativeDataset_AdultSIMeans_CSV_2018.csv	Dryad Digital Repository	doi:10.5061/dryad.3v060tq	https://doi.org/10.5061/dryad.3v060tq
sample 23	Data organisation	sample 23 contribution to Subsidiary Quantitative Dataset	MarTurtSI_3a_SubsidiaryQuantitativeDataset_AdultSIMeans_CSV_2018.csv	Dryad Digital Repository	doi:10.5061/dryad.3v060tq	https://doi.org/10.5061/dryad.3v060tq
sample 24	Data organisation	sample 24 contribution to Subsidiary Quantitative Dataset	MarTurtSI_3a_SubsidiaryQuantitativeDataset_AdultSIMeans_CSV_2018.csv	Dryad Digital Repository	doi:10.5061/dryad.3v060tq	https://doi.org/10.5061/dryad.3v060tq
sample 25	Data organisation	sample 25 contribution to Subsidiary Quantitative Dataset	MarTurtSI_3a_SubsidiaryQuantitativeDataset_AdultSIMeans_CSV_2018.csv	Dryad Digital Repository	doi:10.5061/dryad.3v060tq	https://doi.org/10.5061/dryad.3v060tq
sample 26	Data organisation	sample 26 contribution to Subsidiary Quantitative Dataset	MarTurtSI_3a_SubsidiaryQuantitativeDataset_AdultSIMeans_CSV_2018.csv	Dryad Digital Repository	doi:10.5061/dryad.3v060tq	https://doi.org/10.5061/dryad.3v060tq
sample 27	Data organisation	sample 27 contribution to Subsidiary Quantitative Dataset	MarTurtSI_3a_SubsidiaryQuantitativeDataset_AdultSIMeans_CSV_2018.csv	Dryad Digital Repository	doi:10.5061/dryad.3v060tq	https://doi.org/10.5061/dryad.3v060tq
sample 28	Data organisation	sample 28 contribution to Subsidiary Quantitative Dataset	MarTurtSI_3a_SubsidiaryQuantitativeDataset_AdultSIMeans_CSV_2018.csv	Dryad Digital Repository	doi:10.5061/dryad.3v060tq	https://doi.org/10.5061/dryad.3v060tq
sample 29	Data organisation	sample 29 contribution to Subsidiary Quantitative Dataset	MarTurtSI_3a_SubsidiaryQuantitativeDataset_AdultSIMeans_CSV_2018.csv	Dryad Digital Repository	doi:10.5061/dryad.3v060tq	https://doi.org/10.5061/dryad.3v060tq
sample 30	Data organisation	sample 30 contribution to Subsidiary Quantitative Dataset	MarTurtSI_3a_SubsidiaryQuantitativeDataset_AdultSIMeans_CSV_2018.csv	Dryad Digital Repository	doi:10.5061/dryad.3v060tq	https://doi.org/10.5061/dryad.3v060tq
sample 31	Data organisation	sample 31 contribution to Subsidiary Quantitative Dataset	MarTurtSI_3a_SubsidiaryQuantitativeDataset_AdultSIMeans_CSV_2018.csv	Dryad Digital Repository	doi:10.5061/dryad.3v060tq	https://doi.org/10.5061/dryad.3v060tq
sample 32	Data organisation	sample 32 contribution to Subsidiary Quantitative Dataset	MarTurtSI_3a_SubsidiaryQuantitativeDataset_AdultSIMeans_CSV_2018.csv	Dryad Digital Repository	doi:10.5061/dryad.3v060tq	https://doi.org/10.5061/dryad.3v060tq
sample 33	Data organisation	sample 33 contribution to Subsidiary Quantitative Dataset	MarTurtSI_3a_SubsidiaryQuantitativeDataset_AdultSIMeans_CSV_2018.csv	Dryad Digital Repository	doi:10.5061/dryad.3v060tq	https://doi.org/10.5061/dryad.3v060tq
sample 34	Data organisation	sample 34 contribution to Subsidiary Quantitative Dataset	MarTurtSI_3a_SubsidiaryQuantitativeDataset_AdultSIMeans_CSV_2018.csv	Dryad Digital Repository	doi:10.5061/dryad.3v060tq	https://doi.org/10.5061/dryad.3v060tq
sample 35	Data organisation	sample 35 contribution to Subsidiary Quantitative Dataset	MarTurtSI_3a_SubsidiaryQuantitativeDataset_AdultSIMeans_CSV_2018.csv	Dryad Digital Repository	doi:10.5061/dryad.3v060tq	https://doi.org/10.5061/dryad.3v060tq
sample 36	Data organisation	sample 36 contribution to Subsidiary Quantitative Dataset	MarTurtSI_3a_SubsidiaryQuantitativeDataset_AdultSIMeans_CSV_2018.csv	Dryad Digital Repository	doi:10.5061/dryad.3v060tq	https://doi.org/10.5061/dryad.3v060tq
sample 37	Data organisation	sample 37 contribution to Subsidiary Quantitative Dataset	MarTurtSI_3a_SubsidiaryQuantitativeDataset_AdultSIMeans_CSV_2018.csv	Dryad Digital Repository	doi:10.5061/dryad.3v060tq	https://doi.org/10.5061/dryad.3v060tq
sample 38	Data organisation	sample 38 contribution to Subsidiary Quantitative Dataset	MarTurtSI_3a_SubsidiaryQuantitativeDataset_AdultSIMeans_CSV_2018.csv	Dryad Digital Repository	doi:10.5061/dryad.3v060tq	https://doi.org/10.5061/dryad.3v060tq
sample 39	Data organisation	sample 39 contribution to Subsidiary Quantitative Dataset	MarTurtSI_3a_SubsidiaryQuantitativeDataset_AdultSIMeans_CSV_2018.csv	Dryad Digital Repository	doi:10.5061/dryad.3v060tq	https://doi.org/10.5061/dryad.3v060tq
sample 40	Data organisation	sample 40 contribution to Subsidiary Quantitative Dataset	MarTurtSI_3a_SubsidiaryQuantitativeDataset_AdultSIMeans_CSV_2018.csv	Dryad Digital Repository	doi:10.5061/dryad.3v060tq	https://doi.org/10.5061/dryad.3v060tq
sample 41	Data organisation	sample 41 contribution to Subsidiary Quantitative Dataset	MarTurtSI_3a_SubsidiaryQuantitativeDataset_AdultSIMeans_CSV_2018.csv	Dryad Digital Repository	doi:10.5061/dryad.3v060tq	https://doi.org/10.5061/dryad.3v060tq
sample 42	Data organisation	sample 42 contribution to Subsidiary Quantitative Dataset	MarTurtSI_3a_SubsidiaryQuantitativeDataset_AdultSIMeans_CSV_2018.csv	Dryad Digital Repository	doi:10.5061/dryad.3v060tq	https://doi.org/10.5061/dryad.3v060tq
sample 43	Data organisation	sample 43 contribution to Subsidiary Quantitative Dataset	MarTurtSI_3a_SubsidiaryQuantitativeDataset_AdultSIMeans_CSV_2018.csv	Dryad Digital Repository	doi:10.5061/dryad.3v060tq	https://doi.org/10.5061/dryad.3v060tq
sample 44	Data organisation	sample 44 contribution to Subsidiary Quantitative Dataset	MarTurtSI_3a_SubsidiaryQuantitativeDataset_AdultSIMeans_CSV_2018.csv	Dryad Digital Repository	doi:10.5061/dryad.3v060tq	https://doi.org/10.5061/dryad.3v060tq
sample 45	Data organisation	sample 45 contribution to Subsidiary Quantitative Dataset	MarTurtSI_3a_SubsidiaryQuantitativeDataset_AdultSIMeans_CSV_2018.csv	Dryad Digital Repository	doi:10.5061/dryad.3v060tq	https://doi.org/10.5061/dryad.3v060tq
sample 46	Data organisation	sample 46 contribution to Subsidiary Quantitative Dataset	MarTurtSI_3a_SubsidiaryQuantitativeDataset_AdultSIMeans_CSV_2018.csv	Dryad Digital Repository	doi:10.5061/dryad.3v060tq	https://doi.org/10.5061/dryad.3v060tq
sample 47	Data organisation	sample 47 contribution to Subsidiary Quantitative Dataset	MarTurtSI_3a_SubsidiaryQuantitativeDataset_AdultSIMeans_CSV_2018.csv	Dryad Digital Repository	doi:10.5061/dryad.3v060tq	https://doi.org/10.5061/dryad.3v060tq
sample 48	Data organisation	sample 48 contribution to Subsidiary Quantitative Dataset	MarTurtSI_3a_SubsidiaryQuantitativeDataset_AdultSIMeans_CSV_2018.csv	Dryad Digital Repository	doi:10.5061/dryad.3v060tq	https://doi.org/10.5061/dryad.3v060tq
sample 49	Data organisation	sample 49 contribution to Subsidiary Quantitative Dataset	MarTurtSI_3a_SubsidiaryQuantitativeDataset_AdultSIMeans_CSV_2018.csv	Dryad Digital Repository	doi:10.5061/dryad.3v060tq	https://doi.org/10.5061/dryad.3v060tq
sample 50	Data organisation	sample 50 contribution to Subsidiary Quantitative Dataset	MarTurtSI_3a_SubsidiaryQuantitativeDataset_AdultSIMeans_CSV_2018.csv	Dryad Digital Repository	doi:10.5061/dryad.3v060tq	https://doi.org/10.5061/dryad.3v060tq
sample 51	Data organisation	sample 51 contribution to Subsidiary Quantitative Dataset	MarTurtSI_3a_SubsidiaryQuantitativeDataset_AdultSIMeans_CSV_2018.csv	Dryad Digital Repository	doi:10.5061/dryad.3v060tq	https://doi.org/10.5061/dryad.3v060tq
sample 52	Data organisation	sample 52 contribution to Subsidiary Quantitative Dataset	MarTurtSI_3a_SubsidiaryQuantitativeDataset_AdultSIMeans_CSV_2018.csv	Dryad Digital Repository	doi:10.5061/dryad.3v060tq	https://doi.org/10.5061/dryad.3v060tq
sample 53	Data organisation	sample 53 contribution to Subsidiary Quantitative Dataset	MarTurtSI_3a_SubsidiaryQuantitativeDataset_AdultSIMeans_CSV_2018.csv	Dryad Digital Repository	doi:10.5061/dryad.3v060tq	https://doi.org/10.5061/dryad.3v060tq
sample 54	Data organisation	sample 54 contribution to Subsidiary Quantitative Dataset	MarTurtSI_3a_SubsidiaryQuantitativeDataset_AdultSIMeans_CSV_2018.csv	Dryad Digital Repository	doi:10.5061/dryad.3v060tq	https://doi.org/10.5061/dryad.3v060tq
sample 55	Data organisation	sample 55 contribution to Subsidiary Quantitative Dataset	MarTurtSI_3a_SubsidiaryQuantitativeDataset_AdultSIMeans_CSV_2018.csv	Dryad Digital Repository	doi:10.5061/dryad.3v060tq	https://doi.org/10.5061/dryad.3v060tq
sample 56	Data organisation	sample 56 contribution to Subsidiary Quantitative Dataset	MarTurtSI_3a_SubsidiaryQuantitativeDataset_AdultSIMeans_CSV_2018.csv	Dryad Digital Repository	doi:10.5061/dryad.3v060tq	https://doi.org/10.5061/dryad.3v060tq
sample 57	Data organisation	sample 57 contribution to Subsidiary Quantitative Dataset	MarTurtSI_3a_SubsidiaryQuantitativeDataset_AdultSIMeans_CSV_2018.csv	Dryad Digital Repository	doi:10.5061/dryad.3v060tq	https://doi.org/10.5061/dryad.3v060tq
sample 58	Data organisation	sample 58 contribution to Subsidiary Quantitative Dataset	MarTurtSI_3a_SubsidiaryQuantitativeDataset_AdultSIMeans_CSV_2018.csv	Dryad Digital Repository	doi:10.5061/dryad.3v060tq	https://doi.org/10.5061/dryad.3v060tq
sample 59	Data organisation	sample 59 contribution to Subsidiary Quantitative Dataset	MarTurtSI_3a_SubsidiaryQuantitativeDataset_AdultSIMeans_CSV_2018.csv	Dryad Digital Repository	doi:10.5061/dryad.3v060tq	https://doi.org/10.5061/dryad.3v060tq
sample 60	Data organisation	sample 60 contribution to Subsidiary Quantitative Dataset	MarTurtSI_3a_SubsidiaryQuantitativeDataset_AdultSIMeans_CSV_2018.csv	Dryad Digital Repository	doi:10.5061/dryad.3v060tq	https://doi.org/10.5061/dryad.3v060tq
sample 61	Data organisation	sample 61 contribution to Subsidiary Quantitative Dataset	MarTurtSI_3a_SubsidiaryQuantitativeDataset_AdultSIMeans_CSV_2018.csv	Dryad Digital Repository	doi:10.5061/dryad.3v060tq	https://doi.org/10.5061/dryad.3v060tq
sample 62	Data organisation	sample 62 contribution to Subsidiary Quantitative Dataset	MarTurtSI_3a_SubsidiaryQuantitativeDataset_AdultSIMeans_CSV_2018.csv	Dryad Digital Repository	doi:10.5061/dryad.3v060tq	https://doi.org/10.5061/dryad.3v060tq
sample 63	Data organisation	sample 63 contribution to Subsidiary Quantitative Dataset	MarTurtSI_3a_SubsidiaryQuantitativeDataset_AdultSIMeans_CSV_2018.csv	Dryad Digital Repository	doi:10.5061/dryad.3v060tq	https://doi.org/10.5061/dryad.3v060tq
sample 64	Data organisation	sample 64 contribution to Subsidiary Quantitative Dataset	MarTurtSI_3a_SubsidiaryQuantitativeDataset_AdultSIMeans_CSV_2018.csv	Dryad Digital Repository	doi:10.5061/dryad.3v060tq	https://doi.org/10.5061/dryad.3v060tq
sample 65	Data organisation	sample 65 contribution to Subsidiary Quantitative Dataset	MarTurtSI_3a_SubsidiaryQuantitativeDataset_AdultSIMeans_CSV_2018.csv	Dryad Digital Repository	doi:10.5061/dryad.3v060tq	https://doi.org/10.5061/dryad.3v060tq
sample 66	Data organisation	sample 66 contribution to Subsidiary Quantitative Dataset	MarTurtSI_3a_SubsidiaryQuantitativeDataset_AdultSIMeans_CSV_2018.csv	Dryad Digital Repository	doi:10.5061/dryad.3v060tq	https://doi.org/10.5061/dryad.3v060tq
sample 67	Data organisation	sample 67 contribution to Subsidiary Quantitative Dataset	MarTurtSI_3a_SubsidiaryQuantitativeDataset_AdultSIMeans_CSV_2018.csv	Dryad Digital Repository	doi:10.5061/dryad.3v060tq	https://doi.org/10.5061/dryad.3v060tq
sample 68	Data organisation	sample 68 contribution to Subsidiary Quantitative Dataset	MarTurtSI_3a_SubsidiaryQuantitativeDataset_AdultSIMeans_CSV_2018.csv	Dryad Digital Repository	doi:10.5061/dryad.3v060tq	https://doi.org/10.5061/dryad.3v060tq
sample 69	Data organisation	sample 69 contribution to Subsidiary Quantitative Dataset	MarTurtSI_3a_SubsidiaryQuantitativeDataset_AdultSIMeans_CSV_2018.csv	Dryad Digital Repository	doi:10.5061/dryad.3v060tq	https://doi.org/10.5061/dryad.3v060tq
sample 70	Data organisation	sample 70 contribution to Subsidiary Quantitative Dataset	MarTurtSI_3a_SubsidiaryQuantitativeDataset_AdultSIMeans_CSV_2018.csv	Dryad Digital Repository	doi:10.5061/dryad.3v060tq	https://doi.org/10.5061/dryad.3v060tq
sample 71	Data organisation	sample 71 contribution to Subsidiary Quantitative Dataset	MarTurtSI_3a_SubsidiaryQuantitativeDataset_AdultSIMeans_CSV_2018.csv	Dryad Digital Repository	doi:10.5061/dryad.3v060tq	https://doi.org/10.5061/dryad.3v060tq
sample 72	Data organisation	sample 72 contribution to Subsidiary Quantitative Dataset	MarTurtSI_3a_SubsidiaryQuantitativeDataset_AdultSIMeans_CSV_2018.csv	Dryad Digital Repository	doi:10.5061/dryad.3v060tq	https://doi.org/10.5061/dryad.3v060tq
sample 73	Data organisation	sample 73 contribution to Subsidiary Quantitative Dataset	MarTurtSI_3a_SubsidiaryQuantitativeDataset_AdultSIMeans_CSV_2018.csv	Dryad Digital Repository	doi:10.5061/dryad.3v060tq	https://doi.org/10.5061/dryad.3v060tq
sample 74	Data organisation	sample 74 contribution to Subsidiary Quantitative Dataset	MarTurtSI_3a_SubsidiaryQuantitativeDataset_AdultSIMeans_CSV_2018.csv	Dryad Digital Repository	doi:10.5061/dryad.3v060tq	https://doi.org/10.5061/dryad.3v060tq
sample 75	Data organisation	sample 75 contribution to Subsidiary Quantitative Dataset	MarTurtSI_3a_SubsidiaryQuantitativeDataset_AdultSIMeans_CSV_2018.csv	Dryad Digital Repository	doi:10.5061/dryad.3v060tq	https://doi.org/10.5061/dryad.3v060tq
sample 76	Data organisation	sample 76 contribution to Subsidiary Quantitative Dataset	MarTurtSI_3a_SubsidiaryQuantitativeDataset_AdultSIMeans_CSV_2018.csv	Dryad Digital Repository	doi:10.5061/dryad.3v060tq	https://doi.org/10.5061/dryad.3v060tq
sample 77	Data organisation	sample 77 contribution to Subsidiary Quantitative Dataset	MarTurtSI_3a_SubsidiaryQuantitativeDataset_AdultSIMeans_CSV_2018.csv	Dryad Digital Repository	doi:10.5061/dryad.3v060tq	https://doi.org/10.5061/dryad.3v060tq
sample 78	Data organisation	sample 78 contribution to Subsidiary Quantitative Dataset	MarTurtSI_3a_SubsidiaryQuantitativeDataset_AdultSIMeans_CSV_2018.csv	Dryad Digital Repository	doi:10.5061/dryad.3v060tq	https://doi.org/10.5061/dryad.3v060tq
sample 79	Data organisation	sample 79 contribution to Subsidiary Quantitative Dataset	MarTurtSI_3a_SubsidiaryQuantitativeDataset_AdultSIMeans_CSV_2018.csv	Dryad Digital Repository	doi:10.5061/dryad.3v060tq	https://doi.org/10.5061/dryad.3v060tq
sample 80	Data organisation	sample 80 contribution to Subsidiary Quantitative Dataset	MarTurtSI_3a_SubsidiaryQuantitativeDataset_AdultSIMeans_CSV_2018.csv	Dryad Digital Repository	doi:10.5061/dryad.3v060tq	https://doi.org/10.5061/dryad.3v060tq
sample 81	Data organisation	sample 81 contribution to Subsidiary Quantitative Dataset	MarTurtSI_3a_SubsidiaryQuantitativeDataset_AdultSIMeans_CSV_2018.csv	Dryad Digital Repository	doi:10.5061/dryad.3v060tq	https://doi.org/10.5061/dryad.3v060tq
sample 82	Data organisation	sample 82 contribution to Subsidiary Quantitative Dataset	MarTurtSI_3a_SubsidiaryQuantitativeDataset_AdultSIMeans_CSV_2018.csv	Dryad Digital Repository	doi:10.5061/dryad.3v060tq	https://doi.org/10.5061/dryad.3v060tq
sample 83	Data organisation	sample 83 contribution to Subsidiary Quantitative Dataset	MarTurtSI_3a_SubsidiaryQuantitativeDataset_AdultSIMeans_CSV_2018.csv	Dryad Digital Repository	doi:10.5061/dryad.3v060tq	https://doi.org/10.5061/dryad.3v060tq
sample 84	Data organisation	sample 84 contribution to Subsidiary Quantitative Dataset	MarTurtSI_3a_SubsidiaryQuantitativeDataset_AdultSIMeans_CSV_2018.csv	Dryad Digital Repository	doi:10.5061/dryad.3v060tq	https://doi.org/10.5061/dryad.3v060tq
sample 85	Data organisation	sample 85 contribution to Subsidiary Quantitative Dataset	MarTurtSI_3a_SubsidiaryQuantitativeDataset_AdultSIMeans_CSV_2018.csv	Dryad Digital Repository	doi:10.5061/dryad.3v060tq	https://doi.org/10.5061/dryad.3v060tq
sample 86	Data organisation	sample 86 contribution to Subsidiary Quantitative Dataset	MarTurtSI_3a_SubsidiaryQuantitativeDataset_AdultSIMeans_CSV_2018.csv	Dryad Digital Repository	doi:10.5061/dryad.3v060tq	https://doi.org/10.5061/dryad.3v060tq
sample 87	Data organisation	sample 87 contribution to Subsidiary Quantitative Dataset	MarTurtSI_3a_SubsidiaryQuantitativeDataset_AdultSIMeans_CSV_2018.csv	Dryad Digital Repository	doi:10.5061/dryad.3v060tq	https://doi.org/10.5061/dryad.3v060tq
sample 88	Data organisation	sample 88 contribution to Subsidiary Quantitative Dataset	MarTurtSI_3a_SubsidiaryQuantitativeDataset_AdultSIMeans_CSV_2018.csv	Dryad Digital Repository	doi:10.5061/dryad.3v060tq	https://doi.org/10.5061/dryad.3v060tq
sample 89	Data organisation	sample 89 contribution to Subsidiary Quantitative Dataset	MarTurtSI_3a_SubsidiaryQuantitativeDataset_AdultSIMeans_CSV_2018.csv	Dryad Digital Repository	doi:10.5061/dryad.3v060tq	https://doi.org/10.5061/dryad.3v060tq
sample 90	Data organisation	sample 90 contribution to Subsidiary Quantitative Dataset	MarTurtSI_3a_SubsidiaryQuantitativeDataset_AdultSIMeans_CSV_2018.csv	Dryad Digital Repository	doi:10.5061/dryad.3v060tq	https://doi.org/10.5061/dryad.3v060tq
sample 91	Data organisation	sample 91 contribution to Subsidiary Quantitative Dataset	MarTurtSI_3a_SubsidiaryQuantitativeDataset_AdultSIMeans_CSV_2018.csv	Dryad Digital Repository	doi:10.5061/dryad.3v060tq	https://doi.org/10.5061/dryad.3v060tq
sample 1	Data organisation	sample 1 contribution to raw data	MarTurtSI_4_RawData_DataSupplements&PlotDigitizer_2018.xlsx	Dryad Digital Repository	doi:10.5061/dryad.3v060tq	https://doi.org/10.5061/dryad.3v060tq
sample 2	Data organisation	sample 2 contribution to raw data	MarTurtSI_4_RawData_DataSupplements&PlotDigitizer_2018.xlsx	Dryad Digital Repository	doi:10.5061/dryad.3v060tq	https://doi.org/10.5061/dryad.3v060tq
sample 3	Data organisation	sample 3 contribution to raw data	MarTurtSI_4_RawData_DataSupplements&PlotDigitizer_2018.xlsx	Dryad Digital Repository	doi:10.5061/dryad.3v060tq	https://doi.org/10.5061/dryad.3v060tq
sample 4	Data organisation	sample 4 contribution to raw data	MarTurtSI_4_RawData_DataSupplements&PlotDigitizer_2018.xlsx	Dryad Digital Repository	doi:10.5061/dryad.3v060tq	https://doi.org/10.5061/dryad.3v060tq
sample 5	Data organisation	sample 5 contribution to raw data	MarTurtSI_4_RawData_DataSupplements&PlotDigitizer_2018.xlsx	Dryad Digital Repository	doi:10.5061/dryad.3v060tq	https://doi.org/10.5061/dryad.3v060tq
sample 6	Data organisation	sample 6 contribution to raw data	MarTurtSI_4_RawData_DataSupplements&PlotDigitizer_2018.xlsx	Dryad Digital Repository	doi:10.5061/dryad.3v060tq	https://doi.org/10.5061/dryad.3v060tq
sample 7	Data organisation	sample 7 contribution to raw data	MarTurtSI_4_RawData_DataSupplements&PlotDigitizer_2018.xlsx	Dryad Digital Repository	doi:10.5061/dryad.3v060tq	https://doi.org/10.5061/dryad.3v060tq
sample 8	Data organisation	sample 8 contribution to raw data	MarTurtSI_4_RawData_DataSupplements&PlotDigitizer_2018.xlsx	Dryad Digital Repository	doi:10.5061/dryad.3v060tq	https://doi.org/10.5061/dryad.3v060tq
sample 9	Data organisation	sample 9 contribution to raw data	MarTurtSI_4_RawData_DataSupplements&PlotDigitizer_2018.xlsx	Dryad Digital Repository	doi:10.5061/dryad.3v060tq	https://doi.org/10.5061/dryad.3v060tq
sample 10	Data organisation	sample 10 contribution to raw data	MarTurtSI_4_RawData_DataSupplements&PlotDigitizer_2018.xlsx	Dryad Digital Repository	doi:10.5061/dryad.3v060tq	https://doi.org/10.5061/dryad.3v060tq
sample 11	Data organisation	sample 11 contribution to raw data	MarTurtSI_4_RawData_DataSupplements&PlotDigitizer_2018.xlsx	Dryad Digital Repository	doi:10.5061/dryad.3v060tq	https://doi.org/10.5061/dryad.3v060tq
sample 12	Data organisation	sample 12 contribution to raw data	MarTurtSI_4_RawData_DataSupplements&PlotDigitizer_2018.xlsx	Dryad Digital Repository	doi:10.5061/dryad.3v060tq	https://doi.org/10.5061/dryad.3v060tq
sample 13	Data organisation	sample 13 contribution to raw data	MarTurtSI_4_RawData_DataSupplements&PlotDigitizer_2018.xlsx	Dryad Digital Repository	doi:10.5061/dryad.3v060tq	https://doi.org/10.5061/dryad.3v060tq
sample 14	Data organisation	sample 14 contribution to raw data	MarTurtSI_4_RawData_DataSupplements&PlotDigitizer_2018.xlsx	Dryad Digital Repository	doi:10.5061/dryad.3v060tq	https://doi.org/10.5061/dryad.3v060tq
sample 15	Data organisation	sample 15 contribution to raw data	MarTurtSI_4_RawData_DataSupplements&PlotDigitizer_2018.xlsx	Dryad Digital Repository	doi:10.5061/dryad.3v060tq	https://doi.org/10.5061/dryad.3v060tq
sample 16	Data organisation	sample 16 contribution to raw data	MarTurtSI_4_RawData_DataSupplements&PlotDigitizer_2018.xlsx	Dryad Digital Repository	doi:10.5061/dryad.3v060tq	https://doi.org/10.5061/dryad.3v060tq
sample 17	Data organisation	sample 17 contribution to raw data	MarTurtSI_4_RawData_DataSupplements&PlotDigitizer_2018.xlsx	Dryad Digital Repository	doi:10.5061/dryad.3v060tq	https://doi.org/10.5061/dryad.3v060tq
sample 18	Data organisation	sample 18 contribution to raw data	MarTurtSI_4_RawData_DataSupplements&PlotDigitizer_2018.xlsx	Dryad Digital Repository	doi:10.5061/dryad.3v060tq	https://doi.org/10.5061/dryad.3v060tq
sample 19	Data organisation	sample 19 contribution to raw data	MarTurtSI_4_RawData_DataSupplements&PlotDigitizer_2018.xlsx	Dryad Digital Repository	doi:10.5061/dryad.3v060tq	https://doi.org/10.5061/dryad.3v060tq
sample 20	Data organisation	sample 20 contribution to raw data	MarTurtSI_4_RawData_DataSupplements&PlotDigitizer_2018.xlsx	Dryad Digital Repository	doi:10.5061/dryad.3v060tq	https://doi.org/10.5061/dryad.3v060tq
sample 21	Data organisation	sample 21 contribution to raw data	MarTurtSI_4_RawData_DataSupplements&PlotDigitizer_2018.xlsx	Dryad Digital Repository	doi:10.5061/dryad.3v060tq	https://doi.org/10.5061/dryad.3v060tq
sample 22	Data organisation	sample 22 contribution to raw data	MarTurtSI_4_RawData_DataSupplements&PlotDigitizer_2018.xlsx	Dryad Digital Repository	doi:10.5061/dryad.3v060tq	https://doi.org/10.5061/dryad.3v060tq
sample 23	Data organisation	sample 23 contribution to raw data	MarTurtSI_4_RawData_DataSupplements&PlotDigitizer_2018.xlsx	Dryad Digital Repository	doi:10.5061/dryad.3v060tq	https://doi.org/10.5061/dryad.3v060tq
sample 24	Data organisation	sample 24 contribution to raw data	MarTurtSI_4_RawData_DataSupplements&PlotDigitizer_2018.xlsx	Dryad Digital Repository	doi:10.5061/dryad.3v060tq	https://doi.org/10.5061/dryad.3v060tq
sample 25	Data organisation	sample 25 contribution to raw data	MarTurtSI_4_RawData_DataSupplements&PlotDigitizer_2018.xlsx	Dryad Digital Repository	doi:10.5061/dryad.3v060tq	https://doi.org/10.5061/dryad.3v060tq
sample 26	Data organisation	sample 26 contribution to raw data	MarTurtSI_4_RawData_DataSupplements&PlotDigitizer_2018.xlsx	Dryad Digital Repository	doi:10.5061/dryad.3v060tq	https://doi.org/10.5061/dryad.3v060tq
sample 27	Data organisation	sample 27 contribution to raw data	MarTurtSI_4_RawData_DataSupplements&PlotDigitizer_2018.xlsx	Dryad Digital Repository	doi:10.5061/dryad.3v060tq	https://doi.org/10.5061/dryad.3v060tq
sample 28	Data organisation	sample 28 contribution to raw data	MarTurtSI_4_RawData_DataSupplements&PlotDigitizer_2018.xlsx	Dryad Digital Repository	doi:10.5061/dryad.3v060tq	https://doi.org/10.5061/dryad.3v060tq
sample 29	Data organisation	sample 29 contribution to raw data	MarTurtSI_4_RawData_DataSupplements&PlotDigitizer_2018.xlsx	Dryad Digital Repository	doi:10.5061/dryad.3v060tq	https://doi.org/10.5061/dryad.3v060tq
sample 30	Data organisation	sample 30 contribution to raw data	MarTurtSI_4_RawData_DataSupplements&PlotDigitizer_2018.xlsx	Dryad Digital Repository	doi:10.5061/dryad.3v060tq	https://doi.org/10.5061/dryad.3v060tq
sample 31	Data organisation	sample 31 contribution to raw data	MarTurtSI_4_RawData_DataSupplements&PlotDigitizer_2018.xlsx	Dryad Digital Repository	doi:10.5061/dryad.3v060tq	https://doi.org/10.5061/dryad.3v060tq
sample 32	Data organisation	sample 32 contribution to raw data	MarTurtSI_4_RawData_DataSupplements&PlotDigitizer_2018.xlsx	Dryad Digital Repository	doi:10.5061/dryad.3v060tq	https://doi.org/10.5061/dryad.3v060tq
sample 33	Data organisation	sample 33 contribution to raw data	MarTurtSI_4_RawData_DataSupplements&PlotDigitizer_2018.xlsx	Dryad Digital Repository	doi:10.5061/dryad.3v060tq	https://doi.org/10.5061/dryad.3v060tq
sample 34	Data organisation	sample 34 contribution to raw data	MarTurtSI_4_RawData_DataSupplements&PlotDigitizer_2018.xlsx	Dryad Digital Repository	doi:10.5061/dryad.3v060tq	https://doi.org/10.5061/dryad.3v060tq
sample 35	Data organisation	sample 35 contribution to raw data	MarTurtSI_4_RawData_DataSupplements&PlotDigitizer_2018.xlsx	Dryad Digital Repository	doi:10.5061/dryad.3v060tq	https://doi.org/10.5061/dryad.3v060tq
sample 36	Data organisation	sample 36 contribution to raw data	MarTurtSI_4_RawData_DataSupplements&PlotDigitizer_2018.xlsx	Dryad Digital Repository	doi:10.5061/dryad.3v060tq	https://doi.org/10.5061/dryad.3v060tq
sample 37	Data organisation	sample 37 contribution to raw data	MarTurtSI_4_RawData_DataSupplements&PlotDigitizer_2018.xlsx	Dryad Digital Repository	doi:10.5061/dryad.3v060tq	https://doi.org/10.5061/dryad.3v060tq
sample 38	Data organisation	sample 38 contribution to raw data	MarTurtSI_4_RawData_DataSupplements&PlotDigitizer_2018.xlsx	Dryad Digital Repository	doi:10.5061/dryad.3v060tq	https://doi.org/10.5061/dryad.3v060tq
sample 39	Data organisation	sample 39 contribution to raw data	MarTurtSI_4_RawData_DataSupplements&PlotDigitizer_2018.xlsx	Dryad Digital Repository	doi:10.5061/dryad.3v060tq	https://doi.org/10.5061/dryad.3v060tq
sample 40	Data organisation	sample 40 contribution to raw data	MarTurtSI_4_RawData_DataSupplements&PlotDigitizer_2018.xlsx	Dryad Digital Repository	doi:10.5061/dryad.3v060tq	https://doi.org/10.5061/dryad.3v060tq
sample 41	Data organisation	sample 41 contribution to raw data	MarTurtSI_4_RawData_DataSupplements&PlotDigitizer_2018.xlsx	Dryad Digital Repository	doi:10.5061/dryad.3v060tq	https://doi.org/10.5061/dryad.3v060tq
sample 42	Data organisation	sample 42 contribution to raw data	MarTurtSI_4_RawData_DataSupplements&PlotDigitizer_2018.xlsx	Dryad Digital Repository	doi:10.5061/dryad.3v060tq	https://doi.org/10.5061/dryad.3v060tq
sample 43	Data organisation	sample 43 contribution to raw data	MarTurtSI_4_RawData_DataSupplements&PlotDigitizer_2018.xlsx	Dryad Digital Repository	doi:10.5061/dryad.3v060tq	https://doi.org/10.5061/dryad.3v060tq
sample 44	Data organisation	sample 44 contribution to raw data	MarTurtSI_4_RawData_DataSupplements&PlotDigitizer_2018.xlsx	Dryad Digital Repository	doi:10.5061/dryad.3v060tq	https://doi.org/10.5061/dryad.3v060tq
sample 45	Data organisation	sample 45 contribution to raw data	MarTurtSI_4_RawData_DataSupplements&PlotDigitizer_2018.xlsx	Dryad Digital Repository	doi:10.5061/dryad.3v060tq	https://doi.org/10.5061/dryad.3v060tq
sample 46	Data organisation	sample 46 contribution to raw data	MarTurtSI_4_RawData_DataSupplements&PlotDigitizer_2018.xlsx	Dryad Digital Repository	doi:10.5061/dryad.3v060tq	https://doi.org/10.5061/dryad.3v060tq
sample 47	Data organisation	sample 47 contribution to raw data	MarTurtSI_4_RawData_DataSupplements&PlotDigitizer_2018.xlsx	Dryad Digital Repository	doi:10.5061/dryad.3v060tq	https://doi.org/10.5061/dryad.3v060tq
sample 48	Data organisation	sample 48 contribution to raw data	MarTurtSI_4_RawData_DataSupplements&PlotDigitizer_2018.xlsx	Dryad Digital Repository	doi:10.5061/dryad.3v060tq	https://doi.org/10.5061/dryad.3v060tq
sample 49	Data organisation	sample 49 contribution to raw data	MarTurtSI_4_RawData_DataSupplements&PlotDigitizer_2018.xlsx	Dryad Digital Repository	doi:10.5061/dryad.3v060tq	https://doi.org/10.5061/dryad.3v060tq
sample 50	Data organisation	sample 50 contribution to raw data	MarTurtSI_4_RawData_DataSupplements&PlotDigitizer_2018.xlsx	Dryad Digital Repository	doi:10.5061/dryad.3v060tq	https://doi.org/10.5061/dryad.3v060tq
sample 51	Data organisation	sample 51 contribution to raw data	MarTurtSI_4_RawData_DataSupplements&PlotDigitizer_2018.xlsx	Dryad Digital Repository	doi:10.5061/dryad.3v060tq	https://doi.org/10.5061/dryad.3v060tq
sample 52	Data organisation	sample 52 contribution to raw data	MarTurtSI_4_RawData_DataSupplements&PlotDigitizer_2018.xlsx	Dryad Digital Repository	doi:10.5061/dryad.3v060tq	https://doi.org/10.5061/dryad.3v060tq
sample 53	Data organisation	sample 53 contribution to raw data	MarTurtSI_4_RawData_DataSupplements&PlotDigitizer_2018.xlsx	Dryad Digital Repository	doi:10.5061/dryad.3v060tq	https://doi.org/10.5061/dryad.3v060tq
sample 54	Data organisation	sample 54 contribution to raw data	MarTurtSI_4_RawData_DataSupplements&PlotDigitizer_2018.xlsx	Dryad Digital Repository	doi:10.5061/dryad.3v060tq	https://doi.org/10.5061/dryad.3v060tq
sample 55	Data organisation	sample 55 contribution to raw data	MarTurtSI_4_RawData_DataSupplements&PlotDigitizer_2018.xlsx	Dryad Digital Repository	doi:10.5061/dryad.3v060tq	https://doi.org/10.5061/dryad.3v060tq
sample 56	Data organisation	sample 56 contribution to raw data	MarTurtSI_4_RawData_DataSupplements&PlotDigitizer_2018.xlsx	Dryad Digital Repository	doi:10.5061/dryad.3v060tq	https://doi.org/10.5061/dryad.3v060tq
sample 57	Data organisation	sample 57 contribution to raw data	MarTurtSI_4_RawData_DataSupplements&PlotDigitizer_2018.xlsx	Dryad Digital Repository	doi:10.5061/dryad.3v060tq	https://doi.org/10.5061/dryad.3v060tq
sample 58	Data organisation	sample 58 contribution to raw data	MarTurtSI_4_RawData_DataSupplements&PlotDigitizer_2018.xlsx	Dryad Digital Repository	doi:10.5061/dryad.3v060tq	https://doi.org/10.5061/dryad.3v060tq
sample 59	Data organisation	sample 59 contribution to raw data	MarTurtSI_4_RawData_DataSupplements&PlotDigitizer_2018.xlsx	Dryad Digital Repository	doi:10.5061/dryad.3v060tq	https://doi.org/10.5061/dryad.3v060tq
sample 60	Data organisation	sample 60 contribution to raw data	MarTurtSI_4_RawData_DataSupplements&PlotDigitizer_2018.xlsx	Dryad Digital Repository	doi:10.5061/dryad.3v060tq	https://doi.org/10.5061/dryad.3v060tq
sample 61	Data organisation	sample 61 contribution to raw data	MarTurtSI_4_RawData_DataSupplements&PlotDigitizer_2018.xlsx	Dryad Digital Repository	doi:10.5061/dryad.3v060tq	https://doi.org/10.5061/dryad.3v060tq
sample 62	Data organisation	sample 62 contribution to raw data	MarTurtSI_4_RawData_DataSupplements&PlotDigitizer_2018.xlsx	Dryad Digital Repository	doi:10.5061/dryad.3v060tq	https://doi.org/10.5061/dryad.3v060tq
sample 63	Data organisation	sample 63 contribution to raw data	MarTurtSI_4_RawData_DataSupplements&PlotDigitizer_2018.xlsx	Dryad Digital Repository	doi:10.5061/dryad.3v060tq	https://doi.org/10.5061/dryad.3v060tq
sample 64	Data organisation	sample 64 contribution to raw data	MarTurtSI_4_RawData_DataSupplements&PlotDigitizer_2018.xlsx	Dryad Digital Repository	doi:10.5061/dryad.3v060tq	https://doi.org/10.5061/dryad.3v060tq
sample 65	Data organisation	sample 65 contribution to raw data	MarTurtSI_4_RawData_DataSupplements&PlotDigitizer_2018.xlsx	Dryad Digital Repository	doi:10.5061/dryad.3v060tq	https://doi.org/10.5061/dryad.3v060tq
sample 66	Data organisation	sample 66 contribution to raw data	MarTurtSI_4_RawData_DataSupplements&PlotDigitizer_2018.xlsx	Dryad Digital Repository	doi:10.5061/dryad.3v060tq	https://doi.org/10.5061/dryad.3v060tq
sample 67	Data organisation	sample 67 contribution to raw data	MarTurtSI_4_RawData_DataSupplements&PlotDigitizer_2018.xlsx	Dryad Digital Repository	doi:10.5061/dryad.3v060tq	https://doi.org/10.5061/dryad.3v060tq
sample 68	Data organisation	sample 68 contribution to raw data	MarTurtSI_4_RawData_DataSupplements&PlotDigitizer_2018.xlsx	Dryad Digital Repository	doi:10.5061/dryad.3v060tq	https://doi.org/10.5061/dryad.3v060tq
sample 69	Data organisation	sample 69 contribution to raw data	MarTurtSI_4_RawData_DataSupplements&PlotDigitizer_2018.xlsx	Dryad Digital Repository	doi:10.5061/dryad.3v060tq	https://doi.org/10.5061/dryad.3v060tq
sample 70	Data organisation	sample 70 contribution to raw data	MarTurtSI_4_RawData_DataSupplements&PlotDigitizer_2018.xlsx	Dryad Digital Repository	doi:10.5061/dryad.3v060tq	https://doi.org/10.5061/dryad.3v060tq
sample 71	Data organisation	sample 71 contribution to raw data	MarTurtSI_4_RawData_DataSupplements&PlotDigitizer_2018.xlsx	Dryad Digital Repository	doi:10.5061/dryad.3v060tq	https://doi.org/10.5061/dryad.3v060tq
sample 72	Data organisation	sample 72 contribution to raw data	MarTurtSI_4_RawData_DataSupplements&PlotDigitizer_2018.xlsx	Dryad Digital Repository	doi:10.5061/dryad.3v060tq	https://doi.org/10.5061/dryad.3v060tq
sample 73	Data organisation	sample 73 contribution to raw data	MarTurtSI_4_RawData_DataSupplements&PlotDigitizer_2018.xlsx	Dryad Digital Repository	doi:10.5061/dryad.3v060tq	https://doi.org/10.5061/dryad.3v060tq
sample 74	Data organisation	sample 74 contribution to raw data	MarTurtSI_4_RawData_DataSupplements&PlotDigitizer_2018.xlsx	Dryad Digital Repository	doi:10.5061/dryad.3v060tq	https://doi.org/10.5061/dryad.3v060tq
sample 75	Data organisation	sample 75 contribution to raw data	MarTurtSI_4_RawData_DataSupplements&PlotDigitizer_2018.xlsx	Dryad Digital Repository	doi:10.5061/dryad.3v060tq	https://doi.org/10.5061/dryad.3v060tq
sample 76	Data organisation	sample 76 contribution to raw data	MarTurtSI_4_RawData_DataSupplements&PlotDigitizer_2018.xlsx	Dryad Digital Repository	doi:10.5061/dryad.3v060tq	https://doi.org/10.5061/dryad.3v060tq
sample 77	Data organisation	sample 77 contribution to raw data	MarTurtSI_4_RawData_DataSupplements&PlotDigitizer_2018.xlsx	Dryad Digital Repository	doi:10.5061/dryad.3v060tq	https://doi.org/10.5061/dryad.3v060tq
sample 78	Data organisation	sample 78 contribution to raw data	MarTurtSI_4_RawData_DataSupplements&PlotDigitizer_2018.xlsx	Dryad Digital Repository	doi:10.5061/dryad.3v060tq	https://doi.org/10.5061/dryad.3v060tq
sample 79	Data organisation	sample 79 contribution to raw data	MarTurtSI_4_RawData_DataSupplements&PlotDigitizer_2018.xlsx	Dryad Digital Repository	doi:10.5061/dryad.3v060tq	https://doi.org/10.5061/dryad.3v060tq
sample 80	Data organisation	sample 80 contribution to raw data	MarTurtSI_4_RawData_DataSupplements&PlotDigitizer_2018.xlsx	Dryad Digital Repository	doi:10.5061/dryad.3v060tq	https://doi.org/10.5061/dryad.3v060tq
sample 81	Data organisation	sample 81 contribution to raw data	MarTurtSI_4_RawData_DataSupplements&PlotDigitizer_2018.xlsx	Dryad Digital Repository	doi:10.5061/dryad.3v060tq	https://doi.org/10.5061/dryad.3v060tq
sample 82	Data organisation	sample 82 contribution to raw data	MarTurtSI_4_RawData_DataSupplements&PlotDigitizer_2018.xlsx	Dryad Digital Repository	doi:10.5061/dryad.3v060tq	https://doi.org/10.5061/dryad.3v060tq
sample 83	Data organisation	sample 83 contribution to raw data	MarTurtSI_4_RawData_DataSupplements&PlotDigitizer_2018.xlsx	Dryad Digital Repository	doi:10.5061/dryad.3v060tq	https://doi.org/10.5061/dryad.3v060tq
sample 84	Data organisation	sample 84 contribution to raw data	MarTurtSI_4_RawData_DataSupplements&PlotDigitizer_2018.xlsx	Dryad Digital Repository	doi:10.5061/dryad.3v060tq	https://doi.org/10.5061/dryad.3v060tq
sample 85	Data organisation	sample 85 contribution to raw data	MarTurtSI_4_RawData_DataSupplements&PlotDigitizer_2018.xlsx	Dryad Digital Repository	doi:10.5061/dryad.3v060tq	https://doi.org/10.5061/dryad.3v060tq
sample 86	Data organisation	sample 86 contribution to raw data	MarTurtSI_4_RawData_DataSupplements&PlotDigitizer_2018.xlsx	Dryad Digital Repository	doi:10.5061/dryad.3v060tq	https://doi.org/10.5061/dryad.3v060tq
sample 87	Data organisation	sample 87 contribution to raw data	MarTurtSI_4_RawData_DataSupplements&PlotDigitizer_2018.xlsx	Dryad Digital Repository	doi:10.5061/dryad.3v060tq	https://doi.org/10.5061/dryad.3v060tq
sample 88	Data organisation	sample 88 contribution to raw data	MarTurtSI_4_RawData_DataSupplements&PlotDigitizer_2018.xlsx	Dryad Digital Repository	doi:10.5061/dryad.3v060tq	https://doi.org/10.5061/dryad.3v060tq
sample 89	Data organisation	sample 89 contribution to raw data	MarTurtSI_4_RawData_DataSupplements&PlotDigitizer_2018.xlsx	Dryad Digital Repository	doi:10.5061/dryad.3v060tq	https://doi.org/10.5061/dryad.3v060tq
sample 90	Data organisation	sample 90 contribution to raw data	MarTurtSI_4_RawData_DataSupplements&PlotDigitizer_2018.xlsx	Dryad Digital Repository	doi:10.5061/dryad.3v060tq	https://doi.org/10.5061/dryad.3v060tq
sample 91	Data organisation	sample 91 contribution to raw data	MarTurtSI_4_RawData_DataSupplements&PlotDigitizer_2018.xlsx	Dryad Digital Repository	doi:10.5061/dryad.3v060tq	https://doi.org/10.5061/dryad.3v060tq
sample 1	Data organisation	sample 1 contribution to literature review	MarTurtSI_1_List of SI studies_2018.xlsx	Dryad Digital Repository	doi:10.5061/dryad.3v060tq	https://doi.org/10.5061/dryad.3v060tq
sample 2	Data organisation	sample 2 contribution to literature review	MarTurtSI_1_List of SI studies_2018.xlsx	Dryad Digital Repository	doi:10.5061/dryad.3v060tq	https://doi.org/10.5061/dryad.3v060tq
sample 3	Data organisation	sample 3 contribution to literature review	MarTurtSI_1_List of SI studies_2018.xlsx	Dryad Digital Repository	doi:10.5061/dryad.3v060tq	https://doi.org/10.5061/dryad.3v060tq
sample 4	Data organisation	sample 4 contribution to literature review	MarTurtSI_1_List of SI studies_2018.xlsx	Dryad Digital Repository	doi:10.5061/dryad.3v060tq	https://doi.org/10.5061/dryad.3v060tq
sample 5	Data organisation	sample 5 contribution to literature review	MarTurtSI_1_List of SI studies_2018.xlsx	Dryad Digital Repository	doi:10.5061/dryad.3v060tq	https://doi.org/10.5061/dryad.3v060tq
sample 6	Data organisation	sample 6 contribution to literature review	MarTurtSI_1_List of SI studies_2018.xlsx	Dryad Digital Repository	doi:10.5061/dryad.3v060tq	https://doi.org/10.5061/dryad.3v060tq
sample 7	Data organisation	sample 7 contribution to literature review	MarTurtSI_1_List of SI studies_2018.xlsx	Dryad Digital Repository	doi:10.5061/dryad.3v060tq	https://doi.org/10.5061/dryad.3v060tq
sample 8	Data organisation	sample 8 contribution to literature review	MarTurtSI_1_List of SI studies_2018.xlsx	Dryad Digital Repository	doi:10.5061/dryad.3v060tq	https://doi.org/10.5061/dryad.3v060tq
sample 9	Data organisation	sample 9 contribution to literature review	MarTurtSI_1_List of SI studies_2018.xlsx	Dryad Digital Repository	doi:10.5061/dryad.3v060tq	https://doi.org/10.5061/dryad.3v060tq
sample 10	Data organisation	sample 10 contribution to literature review	MarTurtSI_1_List of SI studies_2018.xlsx	Dryad Digital Repository	doi:10.5061/dryad.3v060tq	https://doi.org/10.5061/dryad.3v060tq
sample 11	Data organisation	sample 11 contribution to literature review	MarTurtSI_1_List of SI studies_2018.xlsx	Dryad Digital Repository	doi:10.5061/dryad.3v060tq	https://doi.org/10.5061/dryad.3v060tq
sample 12	Data organisation	sample 12 contribution to literature review	MarTurtSI_1_List of SI studies_2018.xlsx	Dryad Digital Repository	doi:10.5061/dryad.3v060tq	https://doi.org/10.5061/dryad.3v060tq
sample 13	Data organisation	sample 13 contribution to literature review	MarTurtSI_1_List of SI studies_2018.xlsx	Dryad Digital Repository	doi:10.5061/dryad.3v060tq	https://doi.org/10.5061/dryad.3v060tq
sample 14	Data organisation	sample 14 contribution to literature review	MarTurtSI_1_List of SI studies_2018.xlsx	Dryad Digital Repository	doi:10.5061/dryad.3v060tq	https://doi.org/10.5061/dryad.3v060tq
sample 15	Data organisation	sample 15 contribution to literature review	MarTurtSI_1_List of SI studies_2018.xlsx	Dryad Digital Repository	doi:10.5061/dryad.3v060tq	https://doi.org/10.5061/dryad.3v060tq
sample 16	Data organisation	sample 16 contribution to literature review	MarTurtSI_1_List of SI studies_2018.xlsx	Dryad Digital Repository	doi:10.5061/dryad.3v060tq	https://doi.org/10.5061/dryad.3v060tq
sample 17	Data organisation	sample 17 contribution to literature review	MarTurtSI_1_List of SI studies_2018.xlsx	Dryad Digital Repository	doi:10.5061/dryad.3v060tq	https://doi.org/10.5061/dryad.3v060tq
sample 18	Data organisation	sample 18 contribution to literature review	MarTurtSI_1_List of SI studies_2018.xlsx	Dryad Digital Repository	doi:10.5061/dryad.3v060tq	https://doi.org/10.5061/dryad.3v060tq
sample 19	Data organisation	sample 19 contribution to literature review	MarTurtSI_1_List of SI studies_2018.xlsx	Dryad Digital Repository	doi:10.5061/dryad.3v060tq	https://doi.org/10.5061/dryad.3v060tq
sample 20	Data organisation	sample 20 contribution to literature review	MarTurtSI_1_List of SI studies_2018.xlsx	Dryad Digital Repository	doi:10.5061/dryad.3v060tq	https://doi.org/10.5061/dryad.3v060tq
sample 21	Data organisation	sample 21 contribution to literature review	MarTurtSI_1_List of SI studies_2018.xlsx	Dryad Digital Repository	doi:10.5061/dryad.3v060tq	https://doi.org/10.5061/dryad.3v060tq
sample 22	Data organisation	sample 22 contribution to literature review	MarTurtSI_1_List of SI studies_2018.xlsx	Dryad Digital Repository	doi:10.5061/dryad.3v060tq	https://doi.org/10.5061/dryad.3v060tq
sample 23	Data organisation	sample 23 contribution to literature review	MarTurtSI_1_List of SI studies_2018.xlsx	Dryad Digital Repository	doi:10.5061/dryad.3v060tq	https://doi.org/10.5061/dryad.3v060tq
sample 24	Data organisation	sample 24 contribution to literature review	MarTurtSI_1_List of SI studies_2018.xlsx	Dryad Digital Repository	doi:10.5061/dryad.3v060tq	https://doi.org/10.5061/dryad.3v060tq
sample 25	Data organisation	sample 25 contribution to literature review	MarTurtSI_1_List of SI studies_2018.xlsx	Dryad Digital Repository	doi:10.5061/dryad.3v060tq	https://doi.org/10.5061/dryad.3v060tq
sample 26	Data organisation	sample 26 contribution to literature review	MarTurtSI_1_List of SI studies_2018.xlsx	Dryad Digital Repository	doi:10.5061/dryad.3v060tq	https://doi.org/10.5061/dryad.3v060tq
sample 27	Data organisation	sample 27 contribution to literature review	MarTurtSI_1_List of SI studies_2018.xlsx	Dryad Digital Repository	doi:10.5061/dryad.3v060tq	https://doi.org/10.5061/dryad.3v060tq
sample 28	Data organisation	sample 28 contribution to literature review	MarTurtSI_1_List of SI studies_2018.xlsx	Dryad Digital Repository	doi:10.5061/dryad.3v060tq	https://doi.org/10.5061/dryad.3v060tq
sample 29	Data organisation	sample 29 contribution to literature review	MarTurtSI_1_List of SI studies_2018.xlsx	Dryad Digital Repository	doi:10.5061/dryad.3v060tq	https://doi.org/10.5061/dryad.3v060tq
sample 30	Data organisation	sample 30 contribution to literature review	MarTurtSI_1_List of SI studies_2018.xlsx	Dryad Digital Repository	doi:10.5061/dryad.3v060tq	https://doi.org/10.5061/dryad.3v060tq
sample 31	Data organisation	sample 31 contribution to literature review	MarTurtSI_1_List of SI studies_2018.xlsx	Dryad Digital Repository	doi:10.5061/dryad.3v060tq	https://doi.org/10.5061/dryad.3v060tq
sample 32	Data organisation	sample 32 contribution to literature review	MarTurtSI_1_List of SI studies_2018.xlsx	Dryad Digital Repository	doi:10.5061/dryad.3v060tq	https://doi.org/10.5061/dryad.3v060tq
sample 33	Data organisation	sample 33 contribution to literature review	MarTurtSI_1_List of SI studies_2018.xlsx	Dryad Digital Repository	doi:10.5061/dryad.3v060tq	https://doi.org/10.5061/dryad.3v060tq
sample 34	Data organisation	sample 34 contribution to literature review	MarTurtSI_1_List of SI studies_2018.xlsx	Dryad Digital Repository	doi:10.5061/dryad.3v060tq	https://doi.org/10.5061/dryad.3v060tq
sample 35	Data organisation	sample 35 contribution to literature review	MarTurtSI_1_List of SI studies_2018.xlsx	Dryad Digital Repository	doi:10.5061/dryad.3v060tq	https://doi.org/10.5061/dryad.3v060tq
sample 36	Data organisation	sample 36 contribution to literature review	MarTurtSI_1_List of SI studies_2018.xlsx	Dryad Digital Repository	doi:10.5061/dryad.3v060tq	https://doi.org/10.5061/dryad.3v060tq
sample 37	Data organisation	sample 37 contribution to literature review	MarTurtSI_1_List of SI studies_2018.xlsx	Dryad Digital Repository	doi:10.5061/dryad.3v060tq	https://doi.org/10.5061/dryad.3v060tq
sample 38	Data organisation	sample 38 contribution to literature review	MarTurtSI_1_List of SI studies_2018.xlsx	Dryad Digital Repository	doi:10.5061/dryad.3v060tq	https://doi.org/10.5061/dryad.3v060tq
sample 39	Data organisation	sample 39 contribution to literature review	MarTurtSI_1_List of SI studies_2018.xlsx	Dryad Digital Repository	doi:10.5061/dryad.3v060tq	https://doi.org/10.5061/dryad.3v060tq
sample 40	Data organisation	sample 40 contribution to literature review	MarTurtSI_1_List of SI studies_2018.xlsx	Dryad Digital Repository	doi:10.5061/dryad.3v060tq	https://doi.org/10.5061/dryad.3v060tq
sample 41	Data organisation	sample 41 contribution to literature review	MarTurtSI_1_List of SI studies_2018.xlsx	Dryad Digital Repository	doi:10.5061/dryad.3v060tq	https://doi.org/10.5061/dryad.3v060tq
sample 42	Data organisation	sample 42 contribution to literature review	MarTurtSI_1_List of SI studies_2018.xlsx	Dryad Digital Repository	doi:10.5061/dryad.3v060tq	https://doi.org/10.5061/dryad.3v060tq
sample 43	Data organisation	sample 43 contribution to literature review	MarTurtSI_1_List of SI studies_2018.xlsx	Dryad Digital Repository	doi:10.5061/dryad.3v060tq	https://doi.org/10.5061/dryad.3v060tq
sample 44	Data organisation	sample 44 contribution to literature review	MarTurtSI_1_List of SI studies_2018.xlsx	Dryad Digital Repository	doi:10.5061/dryad.3v060tq	https://doi.org/10.5061/dryad.3v060tq
sample 45	Data organisation	sample 45 contribution to literature review	MarTurtSI_1_List of SI studies_2018.xlsx	Dryad Digital Repository	doi:10.5061/dryad.3v060tq	https://doi.org/10.5061/dryad.3v060tq
sample 46	Data organisation	sample 46 contribution to literature review	MarTurtSI_1_List of SI studies_2018.xlsx	Dryad Digital Repository	doi:10.5061/dryad.3v060tq	https://doi.org/10.5061/dryad.3v060tq
sample 47	Data organisation	sample 47 contribution to literature review	MarTurtSI_1_List of SI studies_2018.xlsx	Dryad Digital Repository	doi:10.5061/dryad.3v060tq	https://doi.org/10.5061/dryad.3v060tq
sample 48	Data organisation	sample 48 contribution to literature review	MarTurtSI_1_List of SI studies_2018.xlsx	Dryad Digital Repository	doi:10.5061/dryad.3v060tq	https://doi.org/10.5061/dryad.3v060tq
sample 49	Data organisation	sample 49 contribution to literature review	MarTurtSI_1_List of SI studies_2018.xlsx	Dryad Digital Repository	doi:10.5061/dryad.3v060tq	https://doi.org/10.5061/dryad.3v060tq
sample 50	Data organisation	sample 50 contribution to literature review	MarTurtSI_1_List of SI studies_2018.xlsx	Dryad Digital Repository	doi:10.5061/dryad.3v060tq	https://doi.org/10.5061/dryad.3v060tq
sample 51	Data organisation	sample 51 contribution to literature review	MarTurtSI_1_List of SI studies_2018.xlsx	Dryad Digital Repository	doi:10.5061/dryad.3v060tq	https://doi.org/10.5061/dryad.3v060tq
sample 52	Data organisation	sample 52 contribution to literature review	MarTurtSI_1_List of SI studies_2018.xlsx	Dryad Digital Repository	doi:10.5061/dryad.3v060tq	https://doi.org/10.5061/dryad.3v060tq
sample 53	Data organisation	sample 53 contribution to literature review	MarTurtSI_1_List of SI studies_2018.xlsx	Dryad Digital Repository	doi:10.5061/dryad.3v060tq	https://doi.org/10.5061/dryad.3v060tq
sample 54	Data organisation	sample 54 contribution to literature review	MarTurtSI_1_List of SI studies_2018.xlsx	Dryad Digital Repository	doi:10.5061/dryad.3v060tq	https://doi.org/10.5061/dryad.3v060tq
sample 55	Data organisation	sample 55 contribution to literature review	MarTurtSI_1_List of SI studies_2018.xlsx	Dryad Digital Repository	doi:10.5061/dryad.3v060tq	https://doi.org/10.5061/dryad.3v060tq
sample 56	Data organisation	sample 56 contribution to literature review	MarTurtSI_1_List of SI studies_2018.xlsx	Dryad Digital Repository	doi:10.5061/dryad.3v060tq	https://doi.org/10.5061/dryad.3v060tq
sample 57	Data organisation	sample 57 contribution to literature review	MarTurtSI_1_List of SI studies_2018.xlsx	Dryad Digital Repository	doi:10.5061/dryad.3v060tq	https://doi.org/10.5061/dryad.3v060tq
sample 58	Data organisation	sample 58 contribution to literature review	MarTurtSI_1_List of SI studies_2018.xlsx	Dryad Digital Repository	doi:10.5061/dryad.3v060tq	https://doi.org/10.5061/dryad.3v060tq
sample 59	Data organisation	sample 59 contribution to literature review	MarTurtSI_1_List of SI studies_2018.xlsx	Dryad Digital Repository	doi:10.5061/dryad.3v060tq	https://doi.org/10.5061/dryad.3v060tq
sample 60	Data organisation	sample 60 contribution to literature review	MarTurtSI_1_List of SI studies_2018.xlsx	Dryad Digital Repository	doi:10.5061/dryad.3v060tq	https://doi.org/10.5061/dryad.3v060tq
sample 61	Data organisation	sample 61 contribution to literature review	MarTurtSI_1_List of SI studies_2018.xlsx	Dryad Digital Repository	doi:10.5061/dryad.3v060tq	https://doi.org/10.5061/dryad.3v060tq
sample 62	Data organisation	sample 62 contribution to literature review	MarTurtSI_1_List of SI studies_2018.xlsx	Dryad Digital Repository	doi:10.5061/dryad.3v060tq	https://doi.org/10.5061/dryad.3v060tq
sample 63	Data organisation	sample 63 contribution to literature review	MarTurtSI_1_List of SI studies_2018.xlsx	Dryad Digital Repository	doi:10.5061/dryad.3v060tq	https://doi.org/10.5061/dryad.3v060tq
sample 64	Data organisation	sample 64 contribution to literature review	MarTurtSI_1_List of SI studies_2018.xlsx	Dryad Digital Repository	doi:10.5061/dryad.3v060tq	https://doi.org/10.5061/dryad.3v060tq
sample 65	Data organisation	sample 65 contribution to literature review	MarTurtSI_1_List of SI studies_2018.xlsx	Dryad Digital Repository	doi:10.5061/dryad.3v060tq	https://doi.org/10.5061/dryad.3v060tq
sample 66	Data organisation	sample 66 contribution to literature review	MarTurtSI_1_List of SI studies_2018.xlsx	Dryad Digital Repository	doi:10.5061/dryad.3v060tq	https://doi.org/10.5061/dryad.3v060tq
sample 67	Data organisation	sample 67 contribution to literature review	MarTurtSI_1_List of SI studies_2018.xlsx	Dryad Digital Repository	doi:10.5061/dryad.3v060tq	https://doi.org/10.5061/dryad.3v060tq
sample 68	Data organisation	sample 68 contribution to literature review	MarTurtSI_1_List of SI studies_2018.xlsx	Dryad Digital Repository	doi:10.5061/dryad.3v060tq	https://doi.org/10.5061/dryad.3v060tq
sample 69	Data organisation	sample 69 contribution to literature review	MarTurtSI_1_List of SI studies_2018.xlsx	Dryad Digital Repository	doi:10.5061/dryad.3v060tq	https://doi.org/10.5061/dryad.3v060tq
sample 70	Data organisation	sample 70 contribution to literature review	MarTurtSI_1_List of SI studies_2018.xlsx	Dryad Digital Repository	doi:10.5061/dryad.3v060tq	https://doi.org/10.5061/dryad.3v060tq
sample 71	Data organisation	sample 71 contribution to literature review	MarTurtSI_1_List of SI studies_2018.xlsx	Dryad Digital Repository	doi:10.5061/dryad.3v060tq	https://doi.org/10.5061/dryad.3v060tq
sample 72	Data organisation	sample 72 contribution to literature review	MarTurtSI_1_List of SI studies_2018.xlsx	Dryad Digital Repository	doi:10.5061/dryad.3v060tq	https://doi.org/10.5061/dryad.3v060tq
sample 73	Data organisation	sample 73 contribution to literature review	MarTurtSI_1_List of SI studies_2018.xlsx	Dryad Digital Repository	doi:10.5061/dryad.3v060tq	https://doi.org/10.5061/dryad.3v060tq
sample 74	Data organisation	sample 74 contribution to literature review	MarTurtSI_1_List of SI studies_2018.xlsx	Dryad Digital Repository	doi:10.5061/dryad.3v060tq	https://doi.org/10.5061/dryad.3v060tq
sample 75	Data organisation	sample 75 contribution to literature review	MarTurtSI_1_List of SI studies_2018.xlsx	Dryad Digital Repository	doi:10.5061/dryad.3v060tq	https://doi.org/10.5061/dryad.3v060tq
sample 76	Data organisation	sample 76 contribution to literature review	MarTurtSI_1_List of SI studies_2018.xlsx	Dryad Digital Repository	doi:10.5061/dryad.3v060tq	https://doi.org/10.5061/dryad.3v060tq
sample 77	Data organisation	sample 77 contribution to literature review	MarTurtSI_1_List of SI studies_2018.xlsx	Dryad Digital Repository	doi:10.5061/dryad.3v060tq	https://doi.org/10.5061/dryad.3v060tq
sample 78	Data organisation	sample 78 contribution to literature review	MarTurtSI_1_List of SI studies_2018.xlsx	Dryad Digital Repository	doi:10.5061/dryad.3v060tq	https://doi.org/10.5061/dryad.3v060tq
sample 79	Data organisation	sample 79 contribution to literature review	MarTurtSI_1_List of SI studies_2018.xlsx	Dryad Digital Repository	doi:10.5061/dryad.3v060tq	https://doi.org/10.5061/dryad.3v060tq
sample 80	Data organisation	sample 80 contribution to literature review	MarTurtSI_1_List of SI studies_2018.xlsx	Dryad Digital Repository	doi:10.5061/dryad.3v060tq	https://doi.org/10.5061/dryad.3v060tq
sample 81	Data organisation	sample 81 contribution to literature review	MarTurtSI_1_List of SI studies_2018.xlsx	Dryad Digital Repository	doi:10.5061/dryad.3v060tq	https://doi.org/10.5061/dryad.3v060tq
sample 82	Data organisation	sample 82 contribution to literature review	MarTurtSI_1_List of SI studies_2018.xlsx	Dryad Digital Repository	doi:10.5061/dryad.3v060tq	https://doi.org/10.5061/dryad.3v060tq
sample 83	Data organisation	sample 83 contribution to literature review	MarTurtSI_1_List of SI studies_2018.xlsx	Dryad Digital Repository	doi:10.5061/dryad.3v060tq	https://doi.org/10.5061/dryad.3v060tq
sample 84	Data organisation	sample 84 contribution to literature review	MarTurtSI_1_List of SI studies_2018.xlsx	Dryad Digital Repository	doi:10.5061/dryad.3v060tq	https://doi.org/10.5061/dryad.3v060tq
sample 85	Data organisation	sample 85 contribution to literature review	MarTurtSI_1_List of SI studies_2018.xlsx	Dryad Digital Repository	doi:10.5061/dryad.3v060tq	https://doi.org/10.5061/dryad.3v060tq
sample 86	Data organisation	sample 86 contribution to literature review	MarTurtSI_1_List of SI studies_2018.xlsx	Dryad Digital Repository	doi:10.5061/dryad.3v060tq	https://doi.org/10.5061/dryad.3v060tq
sample 87	Data organisation	sample 87 contribution to literature review	MarTurtSI_1_List of SI studies_2018.xlsx	Dryad Digital Repository	doi:10.5061/dryad.3v060tq	https://doi.org/10.5061/dryad.3v060tq
sample 88	Data organisation	sample 88 contribution to literature review	MarTurtSI_1_List of SI studies_2018.xlsx	Dryad Digital Repository	doi:10.5061/dryad.3v060tq	https://doi.org/10.5061/dryad.3v060tq
sample 89	Data organisation	sample 89 contribution to literature review	MarTurtSI_1_List of SI studies_2018.xlsx	Dryad Digital Repository	doi:10.5061/dryad.3v060tq	https://doi.org/10.5061/dryad.3v060tq
sample 90	Data organisation	sample 90 contribution to literature review	MarTurtSI_1_List of SI studies_2018.xlsx	Dryad Digital Repository	doi:10.5061/dryad.3v060tq	https://doi.org/10.5061/dryad.3v060tq
sample 91	Data organisation	sample 91 contribution to literature review	MarTurtSI_1_List of SI studies_2018.xlsx	Dryad Digital Repository	doi:10.5061/dryad.3v060tq	https://doi.org/10.5061/dryad.3v060tq
sample 1	Data organisation	sample 1 contribution to comprehensive data	MarTurtSI_2_ComprehensiveDataTable_ReviewedStudiesSummary_2018.doc	Dryad Digital Repository	doi:10.5061/dryad.3v060tq	https://doi.org/10.5061/dryad.3v060tq
sample 2	Data organisation	sample 2 contribution to comprehensive data	MarTurtSI_2_ComprehensiveDataTable_ReviewedStudiesSummary_2018.doc	Dryad Digital Repository	doi:10.5061/dryad.3v060tq	https://doi.org/10.5061/dryad.3v060tq
sample 3	Data organisation	sample 3 contribution to comprehensive data	MarTurtSI_2_ComprehensiveDataTable_ReviewedStudiesSummary_2018.doc	Dryad Digital Repository	doi:10.5061/dryad.3v060tq	https://doi.org/10.5061/dryad.3v060tq
sample 4	Data organisation	sample 4 contribution to comprehensive data	MarTurtSI_2_ComprehensiveDataTable_ReviewedStudiesSummary_2018.doc	Dryad Digital Repository	doi:10.5061/dryad.3v060tq	https://doi.org/10.5061/dryad.3v060tq
sample 5	Data organisation	sample 5 contribution to comprehensive data	MarTurtSI_2_ComprehensiveDataTable_ReviewedStudiesSummary_2018.doc	Dryad Digital Repository	doi:10.5061/dryad.3v060tq	https://doi.org/10.5061/dryad.3v060tq
sample 6	Data organisation	sample 6 contribution to comprehensive data	MarTurtSI_2_ComprehensiveDataTable_ReviewedStudiesSummary_2018.doc	Dryad Digital Repository	doi:10.5061/dryad.3v060tq	https://doi.org/10.5061/dryad.3v060tq
sample 7	Data organisation	sample 7 contribution to comprehensive data	MarTurtSI_2_ComprehensiveDataTable_ReviewedStudiesSummary_2018.doc	Dryad Digital Repository	doi:10.5061/dryad.3v060tq	https://doi.org/10.5061/dryad.3v060tq
sample 8	Data organisation	sample 8 contribution to comprehensive data	MarTurtSI_2_ComprehensiveDataTable_ReviewedStudiesSummary_2018.doc	Dryad Digital Repository	doi:10.5061/dryad.3v060tq	https://doi.org/10.5061/dryad.3v060tq
sample 9	Data organisation	sample 9 contribution to comprehensive data	MarTurtSI_2_ComprehensiveDataTable_ReviewedStudiesSummary_2018.doc	Dryad Digital Repository	doi:10.5061/dryad.3v060tq	https://doi.org/10.5061/dryad.3v060tq
sample 10	Data organisation	sample 10 contribution to comprehensive data	MarTurtSI_2_ComprehensiveDataTable_ReviewedStudiesSummary_2018.doc	Dryad Digital Repository	doi:10.5061/dryad.3v060tq	https://doi.org/10.5061/dryad.3v060tq
sample 11	Data organisation	sample 11 contribution to comprehensive data	MarTurtSI_2_ComprehensiveDataTable_ReviewedStudiesSummary_2018.doc	Dryad Digital Repository	doi:10.5061/dryad.3v060tq	https://doi.org/10.5061/dryad.3v060tq
sample 12	Data organisation	sample 12 contribution to comprehensive data	MarTurtSI_2_ComprehensiveDataTable_ReviewedStudiesSummary_2018.doc	Dryad Digital Repository	doi:10.5061/dryad.3v060tq	https://doi.org/10.5061/dryad.3v060tq
sample 13	Data organisation	sample 13 contribution to comprehensive data	MarTurtSI_2_ComprehensiveDataTable_ReviewedStudiesSummary_2018.doc	Dryad Digital Repository	doi:10.5061/dryad.3v060tq	https://doi.org/10.5061/dryad.3v060tq
sample 14	Data organisation	sample 14 contribution to comprehensive data	MarTurtSI_2_ComprehensiveDataTable_ReviewedStudiesSummary_2018.doc	Dryad Digital Repository	doi:10.5061/dryad.3v060tq	https://doi.org/10.5061/dryad.3v060tq
sample 15	Data organisation	sample 15 contribution to comprehensive data	MarTurtSI_2_ComprehensiveDataTable_ReviewedStudiesSummary_2018.doc	Dryad Digital Repository	doi:10.5061/dryad.3v060tq	https://doi.org/10.5061/dryad.3v060tq
sample 16	Data organisation	sample 16 contribution to comprehensive data	MarTurtSI_2_ComprehensiveDataTable_ReviewedStudiesSummary_2018.doc	Dryad Digital Repository	doi:10.5061/dryad.3v060tq	https://doi.org/10.5061/dryad.3v060tq
sample 17	Data organisation	sample 17 contribution to comprehensive data	MarTurtSI_2_ComprehensiveDataTable_ReviewedStudiesSummary_2018.doc	Dryad Digital Repository	doi:10.5061/dryad.3v060tq	https://doi.org/10.5061/dryad.3v060tq
sample 18	Data organisation	sample 18 contribution to comprehensive data	MarTurtSI_2_ComprehensiveDataTable_ReviewedStudiesSummary_2018.doc	Dryad Digital Repository	doi:10.5061/dryad.3v060tq	https://doi.org/10.5061/dryad.3v060tq
sample 19	Data organisation	sample 19 contribution to comprehensive data	MarTurtSI_2_ComprehensiveDataTable_ReviewedStudiesSummary_2018.doc	Dryad Digital Repository	doi:10.5061/dryad.3v060tq	https://doi.org/10.5061/dryad.3v060tq
sample 20	Data organisation	sample 20 contribution to comprehensive data	MarTurtSI_2_ComprehensiveDataTable_ReviewedStudiesSummary_2018.doc	Dryad Digital Repository	doi:10.5061/dryad.3v060tq	https://doi.org/10.5061/dryad.3v060tq
sample 21	Data organisation	sample 21 contribution to comprehensive data	MarTurtSI_2_ComprehensiveDataTable_ReviewedStudiesSummary_2018.doc	Dryad Digital Repository	doi:10.5061/dryad.3v060tq	https://doi.org/10.5061/dryad.3v060tq
sample 22	Data organisation	sample 22 contribution to comprehensive data	MarTurtSI_2_ComprehensiveDataTable_ReviewedStudiesSummary_2018.doc	Dryad Digital Repository	doi:10.5061/dryad.3v060tq	https://doi.org/10.5061/dryad.3v060tq
sample 23	Data organisation	sample 23 contribution to comprehensive data	MarTurtSI_2_ComprehensiveDataTable_ReviewedStudiesSummary_2018.doc	Dryad Digital Repository	doi:10.5061/dryad.3v060tq	https://doi.org/10.5061/dryad.3v060tq
sample 24	Data organisation	sample 24 contribution to comprehensive data	MarTurtSI_2_ComprehensiveDataTable_ReviewedStudiesSummary_2018.doc	Dryad Digital Repository	doi:10.5061/dryad.3v060tq	https://doi.org/10.5061/dryad.3v060tq
sample 25	Data organisation	sample 25 contribution to comprehensive data	MarTurtSI_2_ComprehensiveDataTable_ReviewedStudiesSummary_2018.doc	Dryad Digital Repository	doi:10.5061/dryad.3v060tq	https://doi.org/10.5061/dryad.3v060tq
sample 26	Data organisation	sample 26 contribution to comprehensive data	MarTurtSI_2_ComprehensiveDataTable_ReviewedStudiesSummary_2018.doc	Dryad Digital Repository	doi:10.5061/dryad.3v060tq	https://doi.org/10.5061/dryad.3v060tq
sample 27	Data organisation	sample 27 contribution to comprehensive data	MarTurtSI_2_ComprehensiveDataTable_ReviewedStudiesSummary_2018.doc	Dryad Digital Repository	doi:10.5061/dryad.3v060tq	https://doi.org/10.5061/dryad.3v060tq
sample 28	Data organisation	sample 28 contribution to comprehensive data	MarTurtSI_2_ComprehensiveDataTable_ReviewedStudiesSummary_2018.doc	Dryad Digital Repository	doi:10.5061/dryad.3v060tq	https://doi.org/10.5061/dryad.3v060tq
sample 29	Data organisation	sample 29 contribution to comprehensive data	MarTurtSI_2_ComprehensiveDataTable_ReviewedStudiesSummary_2018.doc	Dryad Digital Repository	doi:10.5061/dryad.3v060tq	https://doi.org/10.5061/dryad.3v060tq
sample 30	Data organisation	sample 30 contribution to comprehensive data	MarTurtSI_2_ComprehensiveDataTable_ReviewedStudiesSummary_2018.doc	Dryad Digital Repository	doi:10.5061/dryad.3v060tq	https://doi.org/10.5061/dryad.3v060tq
sample 31	Data organisation	sample 31 contribution to comprehensive data	MarTurtSI_2_ComprehensiveDataTable_ReviewedStudiesSummary_2018.doc	Dryad Digital Repository	doi:10.5061/dryad.3v060tq	https://doi.org/10.5061/dryad.3v060tq
sample 32	Data organisation	sample 32 contribution to comprehensive data	MarTurtSI_2_ComprehensiveDataTable_ReviewedStudiesSummary_2018.doc	Dryad Digital Repository	doi:10.5061/dryad.3v060tq	https://doi.org/10.5061/dryad.3v060tq
sample 33	Data organisation	sample 33 contribution to comprehensive data	MarTurtSI_2_ComprehensiveDataTable_ReviewedStudiesSummary_2018.doc	Dryad Digital Repository	doi:10.5061/dryad.3v060tq	https://doi.org/10.5061/dryad.3v060tq
sample 34	Data organisation	sample 34 contribution to comprehensive data	MarTurtSI_2_ComprehensiveDataTable_ReviewedStudiesSummary_2018.doc	Dryad Digital Repository	doi:10.5061/dryad.3v060tq	https://doi.org/10.5061/dryad.3v060tq
sample 35	Data organisation	sample 35 contribution to comprehensive data	MarTurtSI_2_ComprehensiveDataTable_ReviewedStudiesSummary_2018.doc	Dryad Digital Repository	doi:10.5061/dryad.3v060tq	https://doi.org/10.5061/dryad.3v060tq
sample 36	Data organisation	sample 36 contribution to comprehensive data	MarTurtSI_2_ComprehensiveDataTable_ReviewedStudiesSummary_2018.doc	Dryad Digital Repository	doi:10.5061/dryad.3v060tq	https://doi.org/10.5061/dryad.3v060tq
sample 37	Data organisation	sample 37 contribution to comprehensive data	MarTurtSI_2_ComprehensiveDataTable_ReviewedStudiesSummary_2018.doc	Dryad Digital Repository	doi:10.5061/dryad.3v060tq	https://doi.org/10.5061/dryad.3v060tq
sample 38	Data organisation	sample 38 contribution to comprehensive data	MarTurtSI_2_ComprehensiveDataTable_ReviewedStudiesSummary_2018.doc	Dryad Digital Repository	doi:10.5061/dryad.3v060tq	https://doi.org/10.5061/dryad.3v060tq
sample 39	Data organisation	sample 39 contribution to comprehensive data	MarTurtSI_2_ComprehensiveDataTable_ReviewedStudiesSummary_2018.doc	Dryad Digital Repository	doi:10.5061/dryad.3v060tq	https://doi.org/10.5061/dryad.3v060tq
sample 40	Data organisation	sample 40 contribution to comprehensive data	MarTurtSI_2_ComprehensiveDataTable_ReviewedStudiesSummary_2018.doc	Dryad Digital Repository	doi:10.5061/dryad.3v060tq	https://doi.org/10.5061/dryad.3v060tq
sample 41	Data organisation	sample 41 contribution to comprehensive data	MarTurtSI_2_ComprehensiveDataTable_ReviewedStudiesSummary_2018.doc	Dryad Digital Repository	doi:10.5061/dryad.3v060tq	https://doi.org/10.5061/dryad.3v060tq
sample 42	Data organisation	sample 42 contribution to comprehensive data	MarTurtSI_2_ComprehensiveDataTable_ReviewedStudiesSummary_2018.doc	Dryad Digital Repository	doi:10.5061/dryad.3v060tq	https://doi.org/10.5061/dryad.3v060tq
sample 43	Data organisation	sample 43 contribution to comprehensive data	MarTurtSI_2_ComprehensiveDataTable_ReviewedStudiesSummary_2018.doc	Dryad Digital Repository	doi:10.5061/dryad.3v060tq	https://doi.org/10.5061/dryad.3v060tq
sample 44	Data organisation	sample 44 contribution to comprehensive data	MarTurtSI_2_ComprehensiveDataTable_ReviewedStudiesSummary_2018.doc	Dryad Digital Repository	doi:10.5061/dryad.3v060tq	https://doi.org/10.5061/dryad.3v060tq
sample 45	Data organisation	sample 45 contribution to comprehensive data	MarTurtSI_2_ComprehensiveDataTable_ReviewedStudiesSummary_2018.doc	Dryad Digital Repository	doi:10.5061/dryad.3v060tq	https://doi.org/10.5061/dryad.3v060tq
sample 46	Data organisation	sample 46 contribution to comprehensive data	MarTurtSI_2_ComprehensiveDataTable_ReviewedStudiesSummary_2018.doc	Dryad Digital Repository	doi:10.5061/dryad.3v060tq	https://doi.org/10.5061/dryad.3v060tq
sample 47	Data organisation	sample 47 contribution to comprehensive data	MarTurtSI_2_ComprehensiveDataTable_ReviewedStudiesSummary_2018.doc	Dryad Digital Repository	doi:10.5061/dryad.3v060tq	https://doi.org/10.5061/dryad.3v060tq
sample 48	Data organisation	sample 48 contribution to comprehensive data	MarTurtSI_2_ComprehensiveDataTable_ReviewedStudiesSummary_2018.doc	Dryad Digital Repository	doi:10.5061/dryad.3v060tq	https://doi.org/10.5061/dryad.3v060tq
sample 49	Data organisation	sample 49 contribution to comprehensive data	MarTurtSI_2_ComprehensiveDataTable_ReviewedStudiesSummary_2018.doc	Dryad Digital Repository	doi:10.5061/dryad.3v060tq	https://doi.org/10.5061/dryad.3v060tq
sample 50	Data organisation	sample 50 contribution to comprehensive data	MarTurtSI_2_ComprehensiveDataTable_ReviewedStudiesSummary_2018.doc	Dryad Digital Repository	doi:10.5061/dryad.3v060tq	https://doi.org/10.5061/dryad.3v060tq
sample 51	Data organisation	sample 51 contribution to comprehensive data	MarTurtSI_2_ComprehensiveDataTable_ReviewedStudiesSummary_2018.doc	Dryad Digital Repository	doi:10.5061/dryad.3v060tq	https://doi.org/10.5061/dryad.3v060tq
sample 52	Data organisation	sample 52 contribution to comprehensive data	MarTurtSI_2_ComprehensiveDataTable_ReviewedStudiesSummary_2018.doc	Dryad Digital Repository	doi:10.5061/dryad.3v060tq	https://doi.org/10.5061/dryad.3v060tq
sample 53	Data organisation	sample 53 contribution to comprehensive data	MarTurtSI_2_ComprehensiveDataTable_ReviewedStudiesSummary_2018.doc	Dryad Digital Repository	doi:10.5061/dryad.3v060tq	https://doi.org/10.5061/dryad.3v060tq
sample 54	Data organisation	sample 54 contribution to comprehensive data	MarTurtSI_2_ComprehensiveDataTable_ReviewedStudiesSummary_2018.doc	Dryad Digital Repository	doi:10.5061/dryad.3v060tq	https://doi.org/10.5061/dryad.3v060tq
sample 55	Data organisation	sample 55 contribution to comprehensive data	MarTurtSI_2_ComprehensiveDataTable_ReviewedStudiesSummary_2018.doc	Dryad Digital Repository	doi:10.5061/dryad.3v060tq	https://doi.org/10.5061/dryad.3v060tq
sample 56	Data organisation	sample 56 contribution to comprehensive data	MarTurtSI_2_ComprehensiveDataTable_ReviewedStudiesSummary_2018.doc	Dryad Digital Repository	doi:10.5061/dryad.3v060tq	https://doi.org/10.5061/dryad.3v060tq
sample 57	Data organisation	sample 57 contribution to comprehensive data	MarTurtSI_2_ComprehensiveDataTable_ReviewedStudiesSummary_2018.doc	Dryad Digital Repository	doi:10.5061/dryad.3v060tq	https://doi.org/10.5061/dryad.3v060tq
sample 58	Data organisation	sample 58 contribution to comprehensive data	MarTurtSI_2_ComprehensiveDataTable_ReviewedStudiesSummary_2018.doc	Dryad Digital Repository	doi:10.5061/dryad.3v060tq	https://doi.org/10.5061/dryad.3v060tq
sample 59	Data organisation	sample 59 contribution to comprehensive data	MarTurtSI_2_ComprehensiveDataTable_ReviewedStudiesSummary_2018.doc	Dryad Digital Repository	doi:10.5061/dryad.3v060tq	https://doi.org/10.5061/dryad.3v060tq
sample 60	Data organisation	sample 60 contribution to comprehensive data	MarTurtSI_2_ComprehensiveDataTable_ReviewedStudiesSummary_2018.doc	Dryad Digital Repository	doi:10.5061/dryad.3v060tq	https://doi.org/10.5061/dryad.3v060tq
sample 61	Data organisation	sample 61 contribution to comprehensive data	MarTurtSI_2_ComprehensiveDataTable_ReviewedStudiesSummary_2018.doc	Dryad Digital Repository	doi:10.5061/dryad.3v060tq	https://doi.org/10.5061/dryad.3v060tq
sample 62	Data organisation	sample 62 contribution to comprehensive data	MarTurtSI_2_ComprehensiveDataTable_ReviewedStudiesSummary_2018.doc	Dryad Digital Repository	doi:10.5061/dryad.3v060tq	https://doi.org/10.5061/dryad.3v060tq
sample 63	Data organisation	sample 63 contribution to comprehensive data	MarTurtSI_2_ComprehensiveDataTable_ReviewedStudiesSummary_2018.doc	Dryad Digital Repository	doi:10.5061/dryad.3v060tq	https://doi.org/10.5061/dryad.3v060tq
sample 64	Data organisation	sample 64 contribution to comprehensive data	MarTurtSI_2_ComprehensiveDataTable_ReviewedStudiesSummary_2018.doc	Dryad Digital Repository	doi:10.5061/dryad.3v060tq	https://doi.org/10.5061/dryad.3v060tq
sample 65	Data organisation	sample 65 contribution to comprehensive data	MarTurtSI_2_ComprehensiveDataTable_ReviewedStudiesSummary_2018.doc	Dryad Digital Repository	doi:10.5061/dryad.3v060tq	https://doi.org/10.5061/dryad.3v060tq
sample 66	Data organisation	sample 66 contribution to comprehensive data	MarTurtSI_2_ComprehensiveDataTable_ReviewedStudiesSummary_2018.doc	Dryad Digital Repository	doi:10.5061/dryad.3v060tq	https://doi.org/10.5061/dryad.3v060tq
sample 67	Data organisation	sample 67 contribution to comprehensive data	MarTurtSI_2_ComprehensiveDataTable_ReviewedStudiesSummary_2018.doc	Dryad Digital Repository	doi:10.5061/dryad.3v060tq	https://doi.org/10.5061/dryad.3v060tq
sample 68	Data organisation	sample 68 contribution to comprehensive data	MarTurtSI_2_ComprehensiveDataTable_ReviewedStudiesSummary_2018.doc	Dryad Digital Repository	doi:10.5061/dryad.3v060tq	https://doi.org/10.5061/dryad.3v060tq
sample 69	Data organisation	sample 69 contribution to comprehensive data	MarTurtSI_2_ComprehensiveDataTable_ReviewedStudiesSummary_2018.doc	Dryad Digital Repository	doi:10.5061/dryad.3v060tq	https://doi.org/10.5061/dryad.3v060tq
sample 70	Data organisation	sample 70 contribution to comprehensive data	MarTurtSI_2_ComprehensiveDataTable_ReviewedStudiesSummary_2018.doc	Dryad Digital Repository	doi:10.5061/dryad.3v060tq	https://doi.org/10.5061/dryad.3v060tq
sample 71	Data organisation	sample 71 contribution to comprehensive data	MarTurtSI_2_ComprehensiveDataTable_ReviewedStudiesSummary_2018.doc	Dryad Digital Repository	doi:10.5061/dryad.3v060tq	https://doi.org/10.5061/dryad.3v060tq
sample 72	Data organisation	sample 72 contribution to comprehensive data	MarTurtSI_2_ComprehensiveDataTable_ReviewedStudiesSummary_2018.doc	Dryad Digital Repository	doi:10.5061/dryad.3v060tq	https://doi.org/10.5061/dryad.3v060tq
sample 73	Data organisation	sample 73 contribution to comprehensive data	MarTurtSI_2_ComprehensiveDataTable_ReviewedStudiesSummary_2018.doc	Dryad Digital Repository	doi:10.5061/dryad.3v060tq	https://doi.org/10.5061/dryad.3v060tq
sample 74	Data organisation	sample 74 contribution to comprehensive data	MarTurtSI_2_ComprehensiveDataTable_ReviewedStudiesSummary_2018.doc	Dryad Digital Repository	doi:10.5061/dryad.3v060tq	https://doi.org/10.5061/dryad.3v060tq
sample 75	Data organisation	sample 75 contribution to comprehensive data	MarTurtSI_2_ComprehensiveDataTable_ReviewedStudiesSummary_2018.doc	Dryad Digital Repository	doi:10.5061/dryad.3v060tq	https://doi.org/10.5061/dryad.3v060tq
sample 76	Data organisation	sample 76 contribution to comprehensive data	MarTurtSI_2_ComprehensiveDataTable_ReviewedStudiesSummary_2018.doc	Dryad Digital Repository	doi:10.5061/dryad.3v060tq	https://doi.org/10.5061/dryad.3v060tq
sample 77	Data organisation	sample 77 contribution to comprehensive data	MarTurtSI_2_ComprehensiveDataTable_ReviewedStudiesSummary_2018.doc	Dryad Digital Repository	doi:10.5061/dryad.3v060tq	https://doi.org/10.5061/dryad.3v060tq
sample 78	Data organisation	sample 78 contribution to comprehensive data	MarTurtSI_2_ComprehensiveDataTable_ReviewedStudiesSummary_2018.doc	Dryad Digital Repository	doi:10.5061/dryad.3v060tq	https://doi.org/10.5061/dryad.3v060tq
sample 79	Data organisation	sample 79 contribution to comprehensive data	MarTurtSI_2_ComprehensiveDataTable_ReviewedStudiesSummary_2018.doc	Dryad Digital Repository	doi:10.5061/dryad.3v060tq	https://doi.org/10.5061/dryad.3v060tq
sample 80	Data organisation	sample 80 contribution to comprehensive data	MarTurtSI_2_ComprehensiveDataTable_ReviewedStudiesSummary_2018.doc	Dryad Digital Repository	doi:10.5061/dryad.3v060tq	https://doi.org/10.5061/dryad.3v060tq
sample 81	Data organisation	sample 81 contribution to comprehensive data	MarTurtSI_2_ComprehensiveDataTable_ReviewedStudiesSummary_2018.doc	Dryad Digital Repository	doi:10.5061/dryad.3v060tq	https://doi.org/10.5061/dryad.3v060tq
sample 82	Data organisation	sample 82 contribution to comprehensive data	MarTurtSI_2_ComprehensiveDataTable_ReviewedStudiesSummary_2018.doc	Dryad Digital Repository	doi:10.5061/dryad.3v060tq	https://doi.org/10.5061/dryad.3v060tq
sample 83	Data organisation	sample 83 contribution to comprehensive data	MarTurtSI_2_ComprehensiveDataTable_ReviewedStudiesSummary_2018.doc	Dryad Digital Repository	doi:10.5061/dryad.3v060tq	https://doi.org/10.5061/dryad.3v060tq
sample 84	Data organisation	sample 84 contribution to comprehensive data	MarTurtSI_2_ComprehensiveDataTable_ReviewedStudiesSummary_2018.doc	Dryad Digital Repository	doi:10.5061/dryad.3v060tq	https://doi.org/10.5061/dryad.3v060tq
sample 85	Data organisation	sample 85 contribution to comprehensive data	MarTurtSI_2_ComprehensiveDataTable_ReviewedStudiesSummary_2018.doc	Dryad Digital Repository	doi:10.5061/dryad.3v060tq	https://doi.org/10.5061/dryad.3v060tq
sample 86	Data organisation	sample 86 contribution to comprehensive data	MarTurtSI_2_ComprehensiveDataTable_ReviewedStudiesSummary_2018.doc	Dryad Digital Repository	doi:10.5061/dryad.3v060tq	https://doi.org/10.5061/dryad.3v060tq
sample 87	Data organisation	sample 87 contribution to comprehensive data	MarTurtSI_2_ComprehensiveDataTable_ReviewedStudiesSummary_2018.doc	Dryad Digital Repository	doi:10.5061/dryad.3v060tq	https://doi.org/10.5061/dryad.3v060tq
sample 88	Data organisation	sample 88 contribution to comprehensive data	MarTurtSI_2_ComprehensiveDataTable_ReviewedStudiesSummary_2018.doc	Dryad Digital Repository	doi:10.5061/dryad.3v060tq	https://doi.org/10.5061/dryad.3v060tq
sample 89	Data organisation	sample 89 contribution to comprehensive data	MarTurtSI_2_ComprehensiveDataTable_ReviewedStudiesSummary_2018.doc	Dryad Digital Repository	doi:10.5061/dryad.3v060tq	https://doi.org/10.5061/dryad.3v060tq
sample 90	Data organisation	sample 90 contribution to comprehensive data	MarTurtSI_2_ComprehensiveDataTable_ReviewedStudiesSummary_2018.doc	Dryad Digital Repository	doi:10.5061/dryad.3v060tq	https://doi.org/10.5061/dryad.3v060tq
sample 91	Data organisation	sample 91 contribution to comprehensive data	MarTurtSI_2_ComprehensiveDataTable_ReviewedStudiesSummary_2018.doc	Dryad Digital Repository	doi:10.5061/dryad.3v060tq	https://doi.org/10.5061/dryad.3v060tq
