# Supplementary material for: MarTurtSI, a global database of stable isotope analyses of marine turtles
Source: Sci Data. 2019 Apr 3;6:16. doi: 10.1038/s41597-019-0030-9 (PMC6472395; doi:10.1038/s41597-019-0030-9)
Supplement: Supplementary file 1 — Download metadata file [file 41597_2019_30_MOESM1_ESM.zip › i_Investigation.txt]

# Investigation File generated for Scientific Data with Investigation File Authoring Tool version 0.1.0 on 14/03/2019 - This metadata file is CC0
ONTOLOGY SOURCE REFERENCE
Term Source Name	NCBITaxon	UBERON	BTO	GAZ	ENVO	ERO	OBI	EFO	NCIT
Term Source File	http://data.bioontology.org/ontologies/NCBITAXON	http://data.bioontology.org/ontologies/UBERON	http://data.bioontology.org/ontologies/BTO	http://data.bioontology.org/ontologies/GAZ	http://data.bioontology.org/ontologies/ENVO	http://data.bioontology.org/ontologies/ERO	http://data.bioontology.org/ontologies/OBI	http://data.bioontology.org/ontologies/EFO	http://data.bioontology.org/ontologies/NCIT
Term Source Version	2016AB	releases/2014-06-15	unknown	$Revision: 1.512 $	2013-08-02	2013-08-02	2014-08-18	2.105	17.06d
Term Source Description	National Center for Biotechnology Information (NCBI) Organismal Classification	Uber Anatomy Ontology	BRENDA Tissue and Enzyme Source Ontology	Gazetteer	Environment Ontology	Eagle-I Research Resource Ontology	Ontology for Biomedical Investigations	Experimental Factor Ontology	National Cancer Institute Thesaurus
INVESTIGATION
Investigation Identifier
Investigation Title
Investigation Description
Investigation Submission Date
Investigation Public Release Date
INVESTIGATION PUBLICATIONS
Investigation PubMed ID
Investigation Publication DOI
Investigation Publication Author List
Investigation Publication Title
Investigation Publication Status
Investigation Publication Status Term Accession Number
Investigation Publication Status Term Source REF
INVESTIGATION CONTACTS
Investigation Person Last Name
Investigation Person Mid Initials
Investigation Person First Name
Investigation Person Address
Investigation Person Phone
Investigation Person Fax
Investigation Person Email
Investigation Person Affiliation
Investigation Person Roles
Investigation Person Roles Term Accession Number
Investigation Person Roles Term Source REF
STUDY
Study Identifier	10.1038/s41597-019-0030-9
Study Title	MarTurtSI, a global database of stable isotope analyses of marine turtles
Study Submission Date	11/12/2018
Study Public Release Date	03/04/2019
Study Description	https://www.nature.com/articles/s41597-019-0030-9
Study File Name	s_Figgener759A_study.txt
Comment[Subject Keywords]	""
Comment[Manuscript Licence]	CC BY-4.0
Comment[Experimental Metadata Licence]	CC0
Comment[Supplementary Information File Name]
Comment[Supplementary Information File Type]
Comment[Supplementary Information File URL]
Comment[Data Repository]	Dryad Digital Repository
Comment[Data Record Accession]	doi:10.5061/dryad.3v060tq
Comment[Data Record URI]	https://doi.org/10.5061/dryad.3v060tq
STUDY DESIGN DESCRIPTORS
Study Design Type	data integration objective	species comparison design
Study Design Type Term Accession Number	ERO:0100092	OBI:0001310
Study Design Type Term Source REF	ERO	OBI
STUDY PUBLICATIONS
Study PubMed ID
Study Publication DOI
Study Publication Author List
Study Publication Title
Study Publication Status
Study Publication Status Term Accession Number
Study Publication Status Term Source REF
STUDY FACTORS
Study Factor Name	sex	location	ocean basin	life stage	species
Study Factor Type	sex	geographic location	geographic location	life cycle stage	Species
Study Factor Type Term Accession Number	PATO:0000047	GAZ:00000448	GAZ:00000448	UBERON:0000105	NCIT:C45293
Study Factor Type Term Source REF	EFO	OBI	OBI	ERO	NCIT
STUDY ASSAYS
Study Assay Measurement Type	stable isotope analysis 
Study Assay Measurement Type Term Accession Number	ERO:0001383
Study Assay Measurement Type Term Source REF	ERO
Study Assay Technology Type	digital curation
Study Assay Technology Type Term Accession Number	OBI:0302914
Study Assay Technology Type Term Source REF	OBI
Study Assay Technology Platform	""
Study Assay File Name	a_Figgener759A_assay.txt
STUDY PROTOCOLS
Study Protocol Name	Literature search	Data organisation
Study Protocol Type	data acquisition	digital curation
Study Protocol Type Term Accession Number	ERO:0000387	OBI:0302914
Study Protocol Type Term Source REF	ERO	OBI
Study Protocol Description		
Study Protocol URI	""	""
Study Protocol Version		
Study Protocol Parameters Name	""	""
Study Protocol Parameters Name Term Accession Number	""	""
Study Protocol Parameters Name Term Source REF	""	""
Study Protocol Components Name	""	""
Study Protocol Components Type	""	""
Study Protocol Components Type Term Accession Number	""	""
Study Protocol Components Type Term Source REF	""	""
STUDY CONTACTS
Study Person Last Name	Figgener	Bernardo	Plotkin
Study Person First Name	Christine	Joseph	Pamela T.
Study Person Mid Initials
Study Person Email	christine.figgener@tamu.edu	""	""
Study Person Phone
Study Person Fax
Study Person Address
Study Person Affiliation	Marine Biology Interdisciplinary Program, Texas A&M University, College Station, TX, 77843, USA	Marine Biology Interdisciplinary Program, Texas A&M University, College Station, TX, 77843, USA	Marine Biology Interdisciplinary Program, Texas A&M University, College Station, TX, 77843, USA
Study Person Roles
Study Person Roles Term Accession Number
Study Person Roles Term Source REF
Comment[Study Person ORCID]	0000-0002-8321-229X	0000-0002-5516-4710	0000-0003-3973-8988
Comment[Funder]
Comment[FundRef ID]
Comment[Funder Term Source REF]
Comment[Grant Identifier]
